# Supplementary material for: Recombination Marks the Evolutionary Dynamics of a Recently Endogenized Retrovirus
Source: Mol Biol Evol. 2021 Sep 4;38(12):5423–36. doi: 10.1093/molbev/msab252 (PMC8662619; doi:10.1093/molbev/msab252)
Supplement: msab252_Supplementary_Data [file msab252_supplementary_data.zip]

Archive with 12 entries (12 files):
- Figure S1 Poss MBE-21-0328.pdf
- Figure S2 Poss MBE-21-0328.pdf
- Figure S3 Poss MBE-21-0328.pdf
- Figure S4 Poss MBE-21-0328.pdf
- Response to reviews Poss MBE-21-0328.docx
- Table S1 Poss MBE-21-0328.xlsx
- Table S2 Poss MBE-21-0328.xlsx
- Table S3 Poss MBE-21-0328.xlsx
- Table S4 Poss MBE-21-0328.xlsx
- Table S5 Poss MBE-21-0328.xlsx
- Table S6 Poss MBE-21-0328.xlsx
- Table S7 Poss MBE-21-0328.xlsx
