# Supplementary material for: Recombination Marks the Evolutionary Dynamics of a Recently Endogenized Retrovirus
Source: Mol Biol Evol. 2021 Sep 4;38(12):5423–36. doi: 10.1093/molbev/msab252 (PMC8662619; doi:10.1093/molbev/msab252)
Supplement: msab252_Supplementary_Data [file msab252_supplementary_data.zip › Table S2 Poss MBE-21-0328.xlsx]

## Sheet: Table legend
Table S2. Scaffold assignment to RACA chromosome fragments. The tab "RACA10K" corresponds to the RACA at 10 Kbp resolution, and "RACA150K" corresponds to 150 Kbp resolution. "R150K.R10K.CowChain10KSort" contains the chromosome fragment assignment information of both RACA150K (column A-G) and RACA10K (column H-N), sorted by the scaffolds' alignment chain (column O-V) to the cow genome, with column…

## Sheet: RACA10K
chrfrag	start	end	scaffold	start	end	strand
chrfrag1a	0	49123	scaffold12879	0	49123	+
chrfrag1a	49223	123977	scaffold1608	0	74754	+
chrfrag1a	124077	210989	scaffold948	0	86912	-
chrfrag1a	211089	384235	scaffold12790	0	173146	+
chrfrag1a	384335	447404	scaffold31980	0	63069	+
chrfrag1a	447504	459201	scaffold90286	0	11697	-
chrfrag1a	459301	606898	scaffold15885	0	147597	-
chrfrag1b	0	51286	scaffold9020	0	51286	+
chrfrag1b	51286	134579	scaffold3569	61	83354	+
chrfrag1b	134679	215488	scaffold12917	0	80809	-
chrfrag1b	215588	527312	scaffold37974	0	311724	+
chrfrag1b	527412	650275	scaffold32016	0	122863	-
chrfrag1b	650375	774494	scaffold11472	0	124119	-
chrfrag1b	774594	909143	scaffold2892	0	134549	-
chrfrag1b	909243	965829	scaffold4474	0	56586	-
chrfrag1b	965929	1003699	scaffold16035	0	37770	-
chrfrag1b	1003799	1054444	scaffold8607	0	50645	+
chrfrag1b	1054544	1077939	scaffold46409	0	23395	+
chrfrag1b	1078039	1176993	scaffold12119	0	98954	+
chrfrag1b	1177093	1195290	scaffold75213	0	18197	-
chrfrag1b	1195390	1284527	scaffold28504	0	89137	-
chrfrag1b	1284627	1300732	scaffold48010	0	16105	+
chrfrag1b	1300832	1318014	scaffold65781	0	17182	+
chrfrag1b	1318114	1384870	scaffold32688	0	66756	+
chrfrag1b	1384970	1486737	scaffold25795	0	101767	+
chrfrag1b	1486837	1522342	scaffold27010	0	35505	+
chrfrag1b	1522342	1550180	scaffold88562	0	27838	-
chrfrag1b	1550280	1622087	scaffold7775	0	71807	-
chrfrag1b	1622187	1936723	scaffold2701	0	314536	+
chrfrag1b	1936823	1988568	scaffold17657	0	51745	-
chrfrag1b	1988668	2009820	scaffold20293	0	21152	-
chrfrag1b	2009920	2197367	scaffold14732	0	187447	+
chrfrag1b	2197467	2431799	scaffold2932	0	234332	-
chrfrag1c	0	261874	scaffold18832	0	261874	-
chrfrag1c	261974	273295	scaffold90494	0	11321	+
chrfrag1c	273395	440994	scaffold23387	0	167599	+
chrfrag1c	441094	481566	scaffold26408	0	40472	+
chrfrag1c	481666	545388	scaffold39845	0	63722	+
chrfrag1c	545488	590742	scaffold407	0	45254	-
chrfrag1c	590842	1023358	scaffold492	0	432516	+
chrfrag1c	1023458	1085811	scaffold15549	0	62353	-
chrfrag1c	1085911	1098170	scaffold20944	0	12259	-
chrfrag1c	1098270	1126840	scaffold32127	0	28570	-
chrfrag1c	1126940	1159590	scaffold45956	0	32650	-
chrfrag1c	1159690	1253070	scaffold24716	0	93380	+
chrfrag1c	1253170	1377137	scaffold6613	0	123967	+
chrfrag1c	1377237	1490265	scaffold16794	0	113028	+
chrfrag1c	1490365	1682248	scaffold532	0	191883	+
chrfrag1c	1682348	1704025	scaffold41900	0	21677	-
chrfrag1c	1704025	1756616	scaffold28659	31	52622	+
chrfrag1c	1756716	1847275	scaffold7978	0	90559	-
chrfrag1c	1847375	1887203	scaffold5114	0	39828	-
chrfrag1c	1887303	1945986	scaffold6687	0	58683	+
chrfrag1c	1946086	2081731	scaffold7536	0	135645	-
chrfrag1c	2081831	2226781	scaffold13029	0	144950	+
chrfrag1c	2226881	2382072	scaffold15241	0	155191	+
chrfrag1c	2382172	2478585	scaffold10627	0	96413	-
chrfrag1c	2478685	2810714	scaffold13359	0	332029	+
chrfrag1c	2810814	2903482	scaffold21938	0	92668	-
chrfrag1c	2903582	3040934	scaffold14409	0	137352	-
chrfrag1c	3041034	3239330	scaffold2166	0	198296	-
chrfrag1c	3239430	3269406	scaffold53991	0	29976	-
chrfrag1c	3269406	3440865	scaffold4528	5	171464	+
chrfrag1c	3440965	3689259	scaffold161	0	248294	+
chrfrag1c	3689359	3780334	scaffold12369	0	90975	-
chrfrag1c	3780434	3882038	scaffold9112	0	101604	+
chrfrag1c	3882138	3930098	scaffold8133	0	47960	+
chrfrag1c	3930198	3979971	scaffold22975	0	49773	+
chrfrag1c	3980071	4052490	scaffold9000	0	72419	+
chrfrag1c	4052590	4111559	scaffold29996	0	58969	+
chrfrag1c	4111659	4193441	scaffold24788	0	81782	+
chrfrag1c	4193541	4357653	scaffold18555	0	164112	+
chrfrag1c	4357753	4375206	scaffold9319	0	17453	-
chrfrag1c	4375306	4445245	scaffold5806	0	69939	+
chrfrag1c	4445345	4458425	scaffold5806	69939	83019	-
chrfrag1c	4458525	4602220	scaffold5806	83019	226714	+
chrfrag1c	4602320	4638032	scaffold9011	0	35712	+
chrfrag1c	4638132	4686305	scaffold13327	0	48173	+
chrfrag1d_24a	0	21294	scaffold47771	0	21294	+
chrfrag1d_24a	21394	46274	scaffold48554	0	24880	-
chrfrag1d_24a	46374	75245	scaffold21458	0	28871	-
chrfrag1d_24a	75345	222858	scaffold9409	0	147513	+
chrfrag1d_24a	222958	251654	scaffold58441	0	28696	+
chrfrag1d_24a	251754	318311	scaffold12573	0	66557	-
chrfrag1d_24a	318411	428790	scaffold18248	0	110379	-
chrfrag1d_24a	428890	511535	scaffold8427	0	82645	+
chrfrag1d_24a	511635	567912	scaffold10746	0	56277	+
chrfrag1d_24a	568012	581566	scaffold16951	0	13554	-
chrfrag1d_24a	581666	664361	scaffold30039	0	82695	+
chrfrag1d_24a	664461	723149	scaffold21289	0	58688	+
chrfrag1d_24a	723249	987030	scaffold7634	0	263781	-
chrfrag1d_24a	987130	1068408	scaffold16381	0	81278	-
chrfrag1d_24a	1068508	1276303	scaffold15988	0	207795	-
chrfrag1d_24a	1276403	1376533	scaffold6506	0	100130	+
chrfrag1d_24a	1376633	1457770	scaffold16926	0	81137	+
chrfrag1d_24a	1457870	1747150	scaffold2631	0	289280	-
chrfrag1d_24a	1747250	1799384	scaffold25573	0	52134	-
chrfrag1d_24a	1799484	1854947	scaffold23378	0	55463	+
chrfrag1d_24a	1855047	1865458	scaffold42879	0	10411	-
chrfrag1d_24a	1865558	1935314	scaffold3219	0	69756	-
chrfrag1d_24a	1935414	1951836	scaffold71694	0	16422	+
chrfrag1d_24a	1951936	2303529	scaffold3425	0	351593	-
chrfrag1e	0	28117	scaffold39900	0	28117	-
chrfrag1e	28217	107113	scaffold22763	0	78896	-
chrfrag1e	107213	131493	scaffold28691	0	24280	+
chrfrag1e	131593	149020	scaffold13118	0	17427	+
chrfrag1e	149120	214881	scaffold21544	0	65761	-
chrfrag1e	214981	243027	scaffold16702	0	28046	-
chrfrag1e	243127	317676	scaffold34653	0	74549	-
chrfrag1e	317776	465115	scaffold16229	0	147339	+
chrfrag1e	465215	510071	scaffold36952	0	44856	+
chrfrag1e	510171	565138	scaffold30429	0	54967	+
chrfrag1e	565238	774857	scaffold2973	0	209619	-
chrfrag1e	774957	791587	scaffold35684	0	16630	-
chrfrag1e	791687	802894	scaffold56503	0	11207	+
chrfrag1e	802994	827341	scaffold42323	0	24347	-
chrfrag1e	827441	947396	scaffold8028	0	119955	-
chrfrag1e	947496	1091962	scaffold1885	0	144466	-
chrfrag1e	1092062	1125534	scaffold1471	0	33472	+
chrfrag1e	1125634	1150165	scaffold37841	0	24531	+
chrfrag1e	1150265	1193562	scaffold15154	0	43297	-
chrfrag1f	0	92541	scaffold6019	0	92541	-
chrfrag1f	92541	174934	scaffold14668	47	82440	+
chrfrag1f	174934	280212	scaffold9825	5	105283	+
chrfrag1f	280312	317351	scaffold9565	0	37039	+
chrfrag1f	317451	355833	scaffold11229	0	38382	-
chrfrag1f	355933	367069	scaffold32987	0	11136	+
chrfrag1f	367169	407639	scaffold34066	0	40470	-
chrfrag1f	407739	505096	scaffold5657	0	97357	+
chrfrag1f	505196	735631	scaffold15070	0	230435	-
chrfrag1f	735731	755808	scaffold10988	0	20077	-
chrfrag1f	755908	954438	scaffold22270	0	198530	-
chrfrag1f	954538	1046944	scaffold15299	0	92406	+
chrfrag1f	1047044	1079065	scaffold14980	0	32021	+
chrfrag1f	1079165	1151771	scaffold6480	0	72606	-
chrfrag1f	1151871	1178322	scaffold39657	0	26451	+
chrfrag1f	1178422	1195100	scaffold2738	0	16678	+
chrfrag1f	1195200	1210443	scaffold84532	0	15243	-
chrfrag1f	1210543	1256517	scaffold9522	0	45974	+
chrfrag1f	1256617	1335618	scaffold20401	0	79001	-
chrfrag1f	1335718	1439870	scaffold18320	0	104152	-
chrfrag1f	1439970	1497246	scaffold15333	0	57276	+
chrfrag1f	1497246	1643788	scaffold10629	0	146542	-
chrfrag1f	1643888	1665975	scaffold67175	0	22087	-
chrfrag1f	1666075	1694585	scaffold36732	0	28510	+
chrfrag1f	1694685	1725333	scaffold97479	0	30648	+
chrfrag1f	1725433	1742668	scaffold43610	0	17235	-
chrfrag1f	1742768	1824712	scaffold1070	0	81944	+
chrfrag1f	1824812	1840450	scaffold57740	0	15638	+
chrfrag1f	1840450	1876938	scaffold27706	55	36543	+
chrfrag1f	1877038	1953858	scaffold6621	0	76820	-
chrfrag1f	1953958	1969554	scaffold48790	0	15596	-
chrfrag1f	1969654	2049464	scaffold12546	0	79810	+
chrfrag1f	2049564	2065783	scaffold143157	0	16219	-
chrfrag1f	2065883	2117538	scaffold855	0	51655	-
chrfrag1f	2117638	2221529	scaffold14147	0	103891	+
chrfrag1f	2221629	2282421	scaffold3000	0	60792	+
chrfrag1f	2282521	2327440	scaffold18845	0	44919	+
chrfrag1f	2327540	2377001	scaffold32533	0	49461	-
chrfrag1f	2377101	2390045	scaffold4082	0	12944	-
chrfrag1f	2390145	2450755	scaffold3324	0	60610	+
chrfrag1f	2450855	2492333	scaffold28368	0	41478	-
chrfrag1f	2492433	2580042	scaffold9348	0	87609	-
chrfrag1f	2580142	2603138	scaffold45449	0	22996	+
chrfrag1f	2603238	2614531	scaffold95301	0	11293	+
chrfrag1f	2614631	2626432	scaffold31919	0	11801	-
chrfrag1f	2626432	2671840	scaffold7572	0	45408	-
chrfrag1f	2671940	2754029	scaffold51316	0	82089	+
chrfrag1f	2754129	2795275	scaffold27026	0	41146	-
chrfrag1f	2795375	2912071	scaffold11706	0	116696	+
chrfrag1f	2912171	2980324	scaffold11706	161217	229370	+
chrfrag1f	2980424	3024945	scaffold11706	116696	161217	-
chrfrag1g	0	40879	scaffold1162	178264	219143	+
chrfrag1h_5a	0	277261	scaffold10302	0	277261	+
chrfrag1h_5a	277361	300210	scaffold1804	0	22849	+
chrfrag1h_5a	300310	340378	scaffold26012	0	40068	+
chrfrag1h_5a	340478	436603	scaffold6674	0	96125	+
chrfrag1h_5a	436703	589422	scaffold6457	0	152719	+
chrfrag1h_5a	589522	688322	scaffold20252	0	98800	-
chrfrag1h_5a	688422	710156	scaffold94470	0	21734	-
chrfrag1h_5a	710256	767805	scaffold24130	0	57549	+
chrfrag1h_5a	767905	866728	scaffold24119	0	98823	+
chrfrag1h_5a	866828	1056358	scaffold1776	0	189530	-
chrfrag1h_5a	1056458	1098602	scaffold40564	0	42144	-
chrfrag1h_5a	1098702	1162565	scaffold17717	0	63863	-
chrfrag1h_5a	1162665	1221325	scaffold18093	0	58660	-
chrfrag1h_5a	1221425	1258424	scaffold43927	0	36999	-
chrfrag1h_5a	1258524	1376391	scaffold17661	0	117867	+
chrfrag1h_5a	1376491	1402066	scaffold33059	0	25575	+
chrfrag1h_5a	1402066	1436368	scaffold72937	5	34307	+
chrfrag1h_5a	1436468	1471988	scaffold14339	0	35520	+
chrfrag1h_5a	1472088	1511523	scaffold18452	0	39435	+
chrfrag1h_5a	1511623	1526068	scaffold73681	0	14445	+
chrfrag1h_5a	1526168	1760219	scaffold5371	0	234051	+
chrfrag1h_5a	1760319	1938583	scaffold1162	0	178264	-
chrfrag1h_5a	1938683	2086410	scaffold10602	0	147727	+
chrfrag1h_5a	2086510	2111684	scaffold68453	0	25174	-
chrfrag1h_5a	2111784	2338412	scaffold892	0	226628	-
chrfrag1h_5a	2338512	2357176	scaffold39423	0	18664	+
chrfrag1i	0	25549	scaffold5371	234051	259600	+
chrfrag1j	0	33552	scaffold30575	0	33552	+
chrfrag1k	0	50093	scaffold37735	0	50093	-
chrfrag1k	50193	76165	scaffold67241	0	25972	-
chrfrag1k	76265	97667	scaffold18051	0	21402	-
chrfrag1k	97767	128224	scaffold34984	0	30457	-
chrfrag1k	128324	191996	scaffold22936	0	63672	+
chrfrag1k	192096	273569	scaffold22381	0	81473	+
chrfrag1k	273669	354531	scaffold3575	0	80862	-
chrfrag1k	354631	574391	scaffold443	0	219760	+
chrfrag1k	574491	621162	scaffold65704	0	46671	+
chrfrag1k	621262	660939	scaffold2468	0	39677	-
chrfrag1k	661039	678752	scaffold20150	0	17713	-
chrfrag1k	678852	985834	scaffold7650	0	306982	-
chrfrag1k	985934	1040379	scaffold40961	0	54445	+
chrfrag1k	1040479	1107132	scaffold21432	0	66653	+
chrfrag1k	1107232	1386951	scaffold10030	15671	295390	-
chrfrag1k	1387051	1402722	scaffold10030	0	15671	+
chrfrag1k	1402822	1430278	scaffold41841	0	27456	+
chrfrag1k	1430378	1879033	scaffold9043	0	448655	-
chrfrag1k	1879133	1978203	scaffold25696	0	99070	+
chrfrag1k	1978303	2046103	scaffold31493	0	67800	+
chrfrag1k	2046203	2067185	scaffold53049	0	20982	-
chrfrag1k	2067285	2136049	scaffold20800	0	68764	-
chrfrag1k	2136149	2307052	scaffold16269	0	170903	-
chrfrag1k	2307152	2343835	scaffold18844	0	36683	-
chrfrag1k	2343935	2404279	scaffold9166	0	60344	-
chrfrag1k	2404379	2447724	scaffold5338	0	43345	+
chrfrag1k	2447824	2480423	scaffold1851	0	32599	+
chrfrag1k	2480523	2676620	scaffold4758	0	196097	+
chrfrag1k	2676720	2755186	scaffold15042	0	78466	+
chrfrag1k	2755286	3414955	scaffold1729	0	659669	-
chrfrag1k	3415055	3717354	scaffold6089	0	302299	+
chrfrag1k	3717454	3783548	scaffold32621	0	66094	-
chrfrag1k	3783648	3868795	scaffold4406	0	85147	+
chrfrag1k	3868895	3881660	scaffold5376	0	12765	-
chrfrag1k	3881760	3924385	scaffold66141	0	42625	+
chrfrag1k	3924485	4063758	scaffold8588	0	139273	+
chrfrag1k	4063858	4103233	scaffold31083	0	39375	-
chrfrag1k	4103333	4145450	scaffold3142	0	42117	+
chrfrag1k	4145550	4162255	scaffold63624	0	16705	-
chrfrag1k	4162355	4174814	scaffold33326	0	12459	+
chrfrag1k	4174914	4186391	scaffold66011	0	11477	+
chrfrag1k	4186491	4272329	scaffold3606	0	85838	+
chrfrag1k	4272429	4426828	scaffold8129	0	154399	+
chrfrag1l_10a	0	23874	scaffold7725	0	23874	+
chrfrag1l_10a	23974	42824	scaffold88711	0	18850	+
chrfrag1l_10a	42924	100209	scaffold20239	0	57285	-
chrfrag1l_10a	100309	172019	scaffold24013	0	71710	+
chrfrag1l_10a	172019	417055	scaffold5653	61	245158	+
chrfrag1l_10a	417155	434403	scaffold119132	0	17248	+
chrfrag1l_10a	434503	470040	scaffold10645	0	35537	+
chrfrag1l_10a	470140	550194	scaffold10764	0	80054	-
chrfrag1l_10a	550294	576434	scaffold89355	0	26140	+
chrfrag1l_10a	576534	757901	scaffold106	0	181367	+
chrfrag1l_10a	758001	787206	scaffold25914	0	29205	-
chrfrag1l_10a	787306	800494	scaffold105857	0	13188	-
chrfrag1l_10a	800594	898254	scaffold1017	0	97660	-
chrfrag1l_10a	898354	1395037	scaffold6640	0	496683	+
chrfrag1l_10a	1395137	1479169	scaffold46022	0	84032	-
chrfrag1m	0	117980	scaffold14917	0	117980	+
chrfrag1m	118080	147432	scaffold12559	0	29352	-
chrfrag1m	147532	546993	scaffold6029	0	399461	+
chrfrag1m	547093	778854	scaffold1431	0	231761	-
chrfrag1m	778954	859997	scaffold13311	0	81043	-
chrfrag1m	860097	939353	scaffold25981	0	79256	-
chrfrag1m	939453	1131086	scaffold12838	0	191633	-
chrfrag1m	1131186	1172768	scaffold50506	0	41582	-
chrfrag1m	1172868	1330967	scaffold23261	0	158099	+
chrfrag1m	1331067	1359261	scaffold43760	0	28194	-
chrfrag1m	1359361	1544077	scaffold2724	0	184716	+
chrfrag1m	1544177	1697189	scaffold47144	0	153012	+
chrfrag1n	0	150911	scaffold907	0	150911	-
chrfrag1n	151011	229684	scaffold23148	0	78673	-
chrfrag1n	229784	362664	scaffold8042	0	132880	-
chrfrag1n	362764	533597	scaffold9236	0	170833	-
chrfrag1n	533697	592271	scaffold34455	0	58574	-
chrfrag1n	592371	691624	scaffold5179	0	99253	+
chrfrag1n	691724	702494	scaffold85259	0	10770	-
chrfrag1n	702594	730664	scaffold7158	0	28070	+
chrfrag1n	730764	779352	scaffold53551	0	48588	+
chrfrag1n	779452	791211	scaffold10046	0	11759	-
chrfrag1n	791311	846299	scaffold26560	0	54988	+
chrfrag1n	846399	898864	scaffold40436	0	52465	-
chrfrag1n	898964	915317	scaffold85790	0	16353	-
chrfrag1n	915417	1169842	scaffold5319	0	254425	+
chrfrag1o_10b	0	99431	scaffold16417	0	99431	+
chrfrag1o_10b	99531	137667	scaffold16897	0	38136	+
chrfrag1o_10b	137767	314767	scaffold510	0	177000	-
chrfrag1o_10b	314867	328716	scaffold57023	0	13849	-
chrfrag1o_10b	328816	645629	scaffold16560	0	316813	+
chrfrag1o_10b	645729	708924	scaffold16325	0	63195	+
chrfrag1o_10b	709024	727647	scaffold57727	0	18623	+
chrfrag1o_10b	727747	890488	scaffold1498	0	162741	+
chrfrag1o_10b	890588	1190328	scaffold358	0	299740	+
chrfrag1o_10b	1190428	1340381	scaffold9711	0	149953	+
chrfrag1o_10b	1340481	1480646	scaffold11890	0	140165	-
chrfrag1o_10b	1480746	1549106	scaffold5494	0	68360	-
chrfrag1o_10b	1549206	1576679	scaffold78736	0	27473	+
chrfrag1o_10b	1576779	1623350	scaffold15517	0	46571	+
chrfrag1o_10b	1623450	1654915	scaffold17157	0	31465	+
chrfrag1o_10b	1655015	1755496	scaffold34588	0	100481	+
chrfrag1o_10b	1755596	1829869	scaffold640	0	74273	-
chrfrag1o_10b	1829969	1897088	scaffold9751	0	67119	+
chrfrag1p	0	181107	scaffold6054	0	181107	+
chrfrag1p	181207	296795	scaffold14944	0	115588	+
chrfrag1p	296895	392375	scaffold26057	0	95480	-
chrfrag1p	392475	406665	scaffold26252	12934	27124	+
chrfrag1p	406765	419699	scaffold26252	0	12934	+
chrfrag1p	419799	656408	scaffold7837	0	236609	-
chrfrag1p	656508	681635	scaffold8651	37762	62889	-
chrfrag1p	681735	696614	scaffold8651	22883	37762	+
chrfrag1p	696714	719597	scaffold8651	0	22883	-
chrfrag1p	719697	743861	scaffold46194	0	24164	+
chrfrag1p	743961	764360	scaffold64670	0	20399	-
chrfrag1p	764460	778573	scaffold36014	0	14113	+
chrfrag1q_6a	0	100049	scaffold21712	0	100049	-
chrfrag1q_6a	100149	171938	scaffold25455	0	71789	-
chrfrag1q_6a	172038	225343	scaffold4915	0	53305	-
chrfrag1q_6a	225443	304133	scaffold6189	0	78690	+
chrfrag1q_6a	304233	387612	scaffold9149	0	83379	+
chrfrag1q_6a	387712	480614	scaffold43994	0	92902	-
chrfrag1q_6a	480714	588249	scaffold14526	0	107535	-
chrfrag1q_6a	588349	903167	scaffold1778	0	314818	-
chrfrag1q_6a	903267	1033336	scaffold1053	0	130069	+
chrfrag1q_6a	1033436	1105550	scaffold49985	0	72114	+
chrfrag1q_6a	1105650	1262714	scaffold427	0	157064	-
chrfrag1q_6a	1262814	1492362	scaffold3244	0	229548	+
chrfrag1q_6a	1492462	1906795	scaffold2853	0	414333	-
chrfrag1q_6a	1906895	1971471	scaffold15876	0	64576	-
chrfrag1q_6a	1971571	2257097	scaffold13854	0	285526	-
chrfrag1q_6a	2257197	2556353	scaffold14695	0	299156	-
chrfrag1q_6a	2556453	2570313	scaffold25048	0	13860	-
chrfrag1q_6a	2570413	2582823	scaffold56802	0	12410	+
chrfrag1q_6a	2582923	2604584	scaffold21874	0	21661	+
chrfrag1q_6a	2604684	2619808	scaffold131027	0	15124	-
chrfrag1q_6a	2619908	2691953	scaffold27244	0	72045	-
chrfrag1q_6a	2692053	2737285	scaffold3439	0	45232	+
chrfrag1q_6a	2737285	2789955	scaffold15833	61	52731	+
chrfrag1q_6a	2789955	2991132	scaffold3763	0	201177	-
chrfrag1q_6a	2991232	3211440	scaffold12949	0	220208	-
chrfrag1q_6a	3211540	3549422	scaffold12926	0	337882	+
chrfrag1q_6a	3549522	3570460	scaffold1775	0	20938	-
chrfrag1q_6a	3570560	3812432	scaffold13026	0	241872	-
chrfrag1q_6a	3812532	4029963	scaffold6321	0	217431	-
chrfrag1q_6a	4030063	4159294	scaffold7340	0	129231	+
chrfrag1q_6a	4159394	4579086	scaffold3172	0	419692	+
chrfrag1q_6a	4579186	4589998	scaffold123221	0	10812	+
chrfrag1q_6a	4590098	4662191	scaffold10852	0	72093	-
chrfrag1q_6a	4662291	4748671	scaffold31804	0	86380	-
chrfrag1q_6a	4748771	4894496	scaffold6149	0	145725	-
chrfrag1q_6a	4894596	4920285	scaffold15454	0	25689	-
chrfrag1q_6a	4920385	4993231	scaffold36014	14113	86959	-
chrfrag1r	0	16625	scaffold10320	0	16625	+
chrfrag1s	0	82106	scaffold3694	0	82106	+
chrfrag1s	82106	204247	scaffold11380	0	122141	-
chrfrag1s	204347	223387	scaffold89099	0	19040	-
chrfrag1s	223487	254139	scaffold41403	0	30652	-
chrfrag1s	254239	329261	scaffold2690	0	75022	-
chrfrag1s	329361	475209	scaffold12600	0	145848	-
chrfrag1s	475309	553690	scaffold5786	0	78381	-
chrfrag1s	553790	581236	scaffold15058	0	27446	+
chrfrag1s	581336	665324	scaffold19960	0	83988	+
chrfrag1s	665424	685339	scaffold1974	0	19915	+
chrfrag1s	685439	821580	scaffold8914	0	136141	+
chrfrag1s	821680	854712	scaffold33963	0	33032	+
chrfrag1s	854812	944615	scaffold19314	0	89803	+
chrfrag1s	944715	984326	scaffold11086	0	39611	-
chrfrag1s	984426	1173914	scaffold9142	0	189488	-
chrfrag1s	1174014	1216676	scaffold35034	0	42662	+
chrfrag1s	1216776	1269107	scaffold28159	0	52331	+
chrfrag1s	1269207	1377619	scaffold4365	0	108412	-
chrfrag1s	1377719	1426071	scaffold35440	0	48352	-
chrfrag1s	1426171	1463335	scaffold21881	0	37164	+
chrfrag1s	1463435	1509094	scaffold21881	37164	82823	-
chrfrag1s	1509194	1529268	scaffold88627	0	20074	-
chrfrag1s	1529368	1801638	scaffold540	0	272270	-
chrfrag1s	1801738	1893146	scaffold7497	0	91408	-
chrfrag1s	1893246	1999560	scaffold23787	0	106314	+
chrfrag1s	1999660	2076229	scaffold23695	0	76569	+
chrfrag1s	2076329	2878861	scaffold4280	0	802532	+
chrfrag1s	2878961	2893884	scaffold8590	0	14923	+
chrfrag1s	2893984	2942582	scaffold3342	0	48598	+
chrfrag1s	2942682	3055810	scaffold9856	0	113128	-
chrfrag1s	3055810	3163161	scaffold5258	0	107412	-
chrfrag1t_15a	0	335900	scaffold7428	0	335900	-
chrfrag1t_15a	336000	354587	scaffold12762	0	18587	-
chrfrag1t_15a	354687	367798	scaffold63789	0	13111	-
chrfrag1t_15a	367898	567502	scaffold15462	0	199604	-
chrfrag1t_15a	567602	613928	scaffold104785	0	46326	-
chrfrag1t_15a	614028	687913	scaffold27222	0	73885	-
chrfrag1t_15a	688013	760010	scaffold53305	0	71997	+
chrfrag1t_15a	760110	961161	scaffold18023	0	201051	+
chrfrag1t_15a	961261	1006229	scaffold12630	0	44968	+
chrfrag1t_15a	1006329	1193780	scaffold21802	0	187451	+
chrfrag1t_15a	1193880	1394487	scaffold28470	0	200607	-
chrfrag1t_15a	1394587	1562387	scaffold2709	0	167800	-
chrfrag1t_15a	1562487	1668424	scaffold1896	0	105937	-
chrfrag1t_15a	1668524	1967005	scaffold7319	0	298481	-
chrfrag1t_15a	1967105	2073789	scaffold18774	0	106684	+
chrfrag1t_15a	2073889	2089214	scaffold60652	0	15325	-
chrfrag1t_15a	2089314	2138531	scaffold28460	0	49217	-
chrfrag1t_15a	2138631	2225330	scaffold21786	0	86699	-
chrfrag1t_15a	2225430	2265431	scaffold11567	0	40001	+
chrfrag1t_15a	2265531	2283527	scaffold71701	0	17996	-
chrfrag1t_15a	2283627	2645080	scaffold764	0	361453	+
chrfrag1t_15a	2645180	2892304	scaffold9347	0	247124	+
chrfrag1t_15a	2892404	3312927	scaffold10099	0	420523	-
chrfrag1t_15a	3313027	3391046	scaffold8120	0	78019	-
chrfrag1t_15a	3391046	3413695	scaffold63985	61	22710	+
chrfrag1t_15a	3413795	3461506	scaffold9	0	47711	-
chrfrag1t_15a	3461606	3639334	scaffold35337	0	177728	+
chrfrag1t_15a	3639434	3897458	scaffold5676	349404	607428	-
chrfrag1t_15a	3897558	3927765	scaffold38962	0	30207	+
chrfrag1t_15a	3927865	4461474	scaffold1042	0	533609	+
chrfrag1t_15a	4461574	4695613	scaffold7129	0	234039	+
chrfrag1t_15a	4695613	4720855	scaffold31013	0	25242	-
chrfrag1t_15a	4720955	4963461	scaffold667	0	242506	-
chrfrag1t_15a	4963561	5329291	scaffold10337	0	365730	-
chrfrag1t_15a	5329391	5408305	scaffold19638	0	78914	+
chrfrag1t_15a	5408405	5694177	scaffold4815	0	285772	+
chrfrag1t_15a	5694277	6921099	scaffold1148	0	1226822	+
chrfrag1t_15a	6921199	7317688	scaffold5496	0	396489	+
chrfrag1t_15a	7317788	7435954	scaffold3178	0	118166	+
chrfrag1t_15a	7436054	7827602	scaffold7195	0	391548	+
chrfrag1t_15a	7827702	7852987	scaffold27583	0	25285	-
chrfrag1t_15a	7853087	7904121	scaffold23818	0	51034	+
chrfrag1t_15a	7904221	7948679	scaffold18351	0	44458	+
chrfrag1t_15a	7948779	8152652	scaffold13513	0	203873	+
chrfrag1t_15a	8152752	8170657	scaffold86323	0	17905	+
chrfrag1t_15a	8170757	8221428	scaffold9201	0	50671	+
chrfrag1t_15a	8221528	8285642	scaffold6951	0	64114	-
chrfrag1t_15a	8285742	8734309	scaffold477	0	448567	-
chrfrag1t_15a	8734409	8757784	scaffold44419	0	23375	+
chrfrag1t_15a	8757884	8788125	scaffold12994	0	30241	+
chrfrag1t_15a	8788225	8955877	scaffold4476	0	167652	-
chrfrag1t_15a	8955977	9071205	scaffold7279	0	115228	-
chrfrag1t_15a	9071305	9091013	scaffold25820	0	19708	-
chrfrag1t_15a	9091113	9123060	scaffold21312	0	31947	-
chrfrag1t_15a	9123160	9202678	scaffold5447	0	79518	+
chrfrag1t_15a	9202778	9218756	scaffold125348	0	15978	+
chrfrag1t_15a	9218856	9264018	scaffold31422	0	45162	-
chrfrag1t_15a	9264118	9357133	scaffold36463	0	93015	-
chrfrag1t_15a	9357233	9376793	scaffold2746	0	19560	+
chrfrag1t_15a	9376893	9427400	scaffold30037	0	50507	+
chrfrag1t_15a	9427500	9503916	scaffold11251	0	76416	+
chrfrag1t_15a	9504016	9523254	scaffold11251	99639	118877	+
chrfrag1t_15a	9523354	9683600	scaffold1197	0	160246	+
chrfrag1t_15a	9683700	9842622	scaffold2338	0	158922	+
chrfrag1t_15a	9842722	10256690	scaffold5636	0	413968	+
chrfrag1t_15a	10256790	10429591	scaffold1919	0	172801	+
chrfrag1t_15a	10429691	10451822	scaffold29707	15072	37203	+
chrfrag1t_15a	10451922	10535329	scaffold25603	0	83407	-
chrfrag1t_15a	10535429	10883871	scaffold2675	0	348442	-
chrfrag1t_15a	10883971	10956750	scaffold11194	0	72779	-
chrfrag1t_15a	10956850	10982045	scaffold28075	0	25195	+
chrfrag1t_15a	10982145	11179306	scaffold5396	0	197161	-
chrfrag1t_15a	11179406	11315699	scaffold1249	0	136293	-
chrfrag1t_15a	11315799	11491938	scaffold4364	0	176139	-
chrfrag1t_15a	11492038	11511532	scaffold41602	0	19494	+
chrfrag1t_15a	11511632	11526389	scaffold27819	0	14757	-
chrfrag1t_15a	11526489	11643314	scaffold7617	0	116825	-
chrfrag1t_15a	11643414	11740982	scaffold6723	0	97568	+
chrfrag1t_15a	11741082	11762468	scaffold31503	0	21386	+
chrfrag1t_15a	11762568	11785464	scaffold23716	0	22896	-
chrfrag1t_15a	11785564	11814757	scaffold31633	0	29193	-
chrfrag1t_15a	11814857	11837369	scaffold11253	0	22512	+
chrfrag1t_15a	11837469	12078859	scaffold11253	48487	289877	+
chrfrag1t_15a	12078959	12130783	scaffold11776	0	51824	-
chrfrag1t_15a	12130883	12668085	scaffold1595	0	537202	-
chrfrag1t_15a	12668185	12779994	scaffold15260	0	111809	+
chrfrag1t_15a	12780094	12795727	scaffold5161	0	15633	-
chrfrag1t_15a	12795827	13030775	scaffold3028	0	234948	+
chrfrag1t_15a	13030875	13080550	scaffold21167	0	49675	-
chrfrag1t_15a	13080650	13158044	scaffold8438	0	77394	-
chrfrag1t_15a	13158144	13225351	scaffold56528	0	67207	+
chrfrag1t_15a	13225451	13331351	scaffold22754	0	105900	-
chrfrag1t_15a	13331451	13511973	scaffold10183	0	180522	-
chrfrag1t_15a	13512073	13675031	scaffold6855	0	162958	-
chrfrag1t_15a	13675131	13696190	scaffold47666	0	21059	-
chrfrag1t_15a	13696290	13969676	scaffold4658	0	273386	+
chrfrag1t_15a	13969776	14055382	scaffold36532	0	85606	+
chrfrag1t_15a	14055382	14122812	scaffold8988	0	67430	-
chrfrag1t_15a	14122912	14206081	scaffold40929	0	83169	-
chrfrag1t_15a	14206181	14254376	scaffold23786	0	48195	-
chrfrag1t_15a	14254476	14466590	scaffold2299	0	212114	+
chrfrag1t_15a	14466690	14481573	scaffold3200	0	14883	-
chrfrag1t_15a	14481673	14708183	scaffold10002	0	226510	-
chrfrag1t_15a	14708283	14778918	scaffold3877	0	70635	-
chrfrag1t_15a	14779018	14852364	scaffold19737	0	73346	+
chrfrag1t_15a	14852464	14867001	scaffold88509	0	14537	+
chrfrag1u	0	23223	scaffold11251	76416	99639	+
chrfrag1v_9a	0	137693	scaffold2662	0	137693	-
chrfrag1v_9a	137793	326009	scaffold22974	0	188216	-
chrfrag1v_9a	326109	354140	scaffold21314	0	28031	+
chrfrag1v_9a	354240	393663	scaffold29029	0	39423	-
chrfrag1v_9a	393763	432514	scaffold10062	0	38751	-
chrfrag1v_9a	432614	709153	scaffold5144	0	276539	-
chrfrag1v_9a	709253	829116	scaffold4883	0	119863	-
chrfrag1v_9a	829216	874856	scaffold8864	0	45640	+
chrfrag1v_9a	874956	923173	scaffold6396	0	48217	+
chrfrag1v_9a	923273	1001298	scaffold36087	0	78025	+
chrfrag1v_9a	1001398	1169379	scaffold19783	0	167981	+
chrfrag1v_9a	1169479	1335891	scaffold1248	0	166412	-
chrfrag1v_9a	1335991	1686710	scaffold2550	0	350719	+
chrfrag1v_9a	1686810	2261372	scaffold1322	0	574562	-
chrfrag1v_9a	2261472	2569980	scaffold7895	0	308508	+
chrfrag1v_9a	2570080	2586358	scaffold35103	0	16278	-
chrfrag1v_9a	2586458	2868513	scaffold4106	0	282055	+
chrfrag1v_9a	2868613	2886500	scaffold31487	0	17887	+
chrfrag1v_9a	2886600	2915017	scaffold20633	0	28417	+
chrfrag1v_9a	2915117	3028766	scaffold2466	0	113649	-
chrfrag1v_9a	3028866	3229344	scaffold6403	0	200478	-
chrfrag1v_9a	3229444	3272367	scaffold10501	0	42923	+
chrfrag1v_9a	3272467	3369572	scaffold12226	0	97105	-
chrfrag1v_9a	3369672	3399684	scaffold20041	0	30012	-
chrfrag1v_9a	3399784	3486974	scaffold7575	0	87190	+
chrfrag1v_9a	3487074	3523559	scaffold10021	0	36485	+
chrfrag1v_9a	3523659	3974059	scaffold634	0	450400	-
chrfrag1v_9a	3974159	4010162	scaffold31744	0	36003	+
chrfrag1v_9a	4010162	4024685	scaffold84007	61	14584	+
chrfrag1v_9a	4024785	4353517	scaffold10617	0	328732	-
chrfrag1v_9a	4353617	4372567	scaffold30643	0	18950	+
chrfrag1v_9a	4372667	4457060	scaffold11938	0	84393	+
chrfrag1v_9a	4457160	4581964	scaffold14692	0	124804	-
chrfrag1v_9a	4582064	4611373	scaffold3236	0	29309	-
chrfrag1v_9a	4611473	4658838	scaffold10989	0	47365	-
chrfrag1v_9a	4658938	4723296	scaffold6840	0	64358	+
chrfrag1v_9a	4723396	4755451	scaffold65529	0	32055	-
chrfrag1v_9a	4755551	4809922	scaffold21883	0	54371	+
chrfrag1v_9a	4809922	4897621	scaffold5141	0	87760	-
chrfrag1v_9a	4897721	4923630	scaffold4284	147646	173555	-
chrfrag1v_9a	4923730	5038749	scaffold4284	0	115019	-
chrfrag1v_9a	5038849	5290462	scaffold5467	0	251613	-
chrfrag1v_9a	5290562	5371341	scaffold11490	0	80779	+
chrfrag1v_9a	5371441	5388509	scaffold16805	0	17068	-
chrfrag1v_9a	5388609	5468501	scaffold27324	0	79892	-
chrfrag1v_9a	5468601	5501020	scaffold7759	0	32419	+
chrfrag1v_9a	5501120	5827773	scaffold978	0	326653	+
chrfrag1v_9a	5827873	5886782	scaffold9981	0	58909	-
chrfrag1v_9a	5886882	5907304	scaffold29698	0	20422	+
chrfrag1v_9a	5907404	6478359	scaffold10172	0	570955	-
chrfrag1v_9a	6478459	6628431	scaffold8118	0	149972	+
chrfrag1w	0	32627	scaffold4284	115019	147646	+
chrfrag1x	0	126454	scaffold17162	0	126454	+
chrfrag1x	126554	411305	scaffold7873	0	284751	-
chrfrag1x	411405	493753	scaffold6992	0	82348	+
chrfrag1x	493853	747230	scaffold7859	0	253377	-
chrfrag1x	747330	791203	scaffold12252	0	43873	-
chrfrag1x	791303	884629	scaffold25175	0	93326	+
chrfrag1x	884729	961151	scaffold167	0	76422	-
chrfrag1x	961251	1002187	scaffold94754	0	40936	-
chrfrag1x	1002287	1216234	scaffold2714	0	213947	+
chrfrag1x	1216334	1453658	scaffold213	0	237324	-
chrfrag1x	1453758	3158277	scaffold361	0	1704519	+
chrfrag1x	3158377	3707571	scaffold5811	0	549194	-
chrfrag1x	3707671	4052094	scaffold613	0	344423	+
chrfrag1x	4052194	4178353	scaffold2151	0	126159	+
chrfrag1x	4178453	4510084	scaffold3403	0	331631	-
chrfrag1x	4510184	4633320	scaffold4861	0	123136	-
chrfrag1x	4633420	4698945	scaffold33955	0	65525	+
chrfrag1y_2a_9b_10c	0	140870	scaffold15896	0	140870	-
chrfrag1y_2a_9b_10c	140970	512901	scaffold959	0	371931	+
chrfrag1y_2a_9b_10c	513001	738221	scaffold4167	0	225220	+
chrfrag1y_2a_9b_10c	738321	827356	scaffold30287	0	89035	-
chrfrag1y_2a_9b_10c	827456	1236236	scaffold1443	0	408780	-
chrfrag1y_2a_9b_10c	1236336	1343916	scaffold9234	0	107580	+
chrfrag1y_2a_9b_10c	1344016	1365545	scaffold64413	0	21529	-
chrfrag1y_2a_9b_10c	1365645	1642621	scaffold4871	0	276976	+
chrfrag1y_2a_9b_10c	1642721	2085354	scaffold1405	0	442633	+
chrfrag1y_2a_9b_10c	2085454	2374433	scaffold5175	0	288979	+
chrfrag1y_2a_9b_10c	2374533	2462306	scaffold5491	0	87773	+
chrfrag1y_2a_9b_10c	2462406	2572229	scaffold25985	0	109823	-
chrfrag1y_2a_9b_10c	2572329	2630954	scaffold6231	0	58625	+
chrfrag1y_2a_9b_10c	2631054	2654443	scaffold23500	0	23389	+
chrfrag1y_2a_9b_10c	2654543	2677032	scaffold59411	0	22489	+
chrfrag1y_2a_9b_10c	2677132	3140307	scaffold7804	0	463175	-
chrfrag1y_2a_9b_10c	3140407	3560873	scaffold3176	0	420466	-
chrfrag1y_2a_9b_10c	3560973	3623653	scaffold16206	0	62680	+
chrfrag1y_2a_9b_10c	3623753	3862945	scaffold10181	0	239192	+
chrfrag1y_2a_9b_10c	3863045	4029058	scaffold12861	0	166013	+
chrfrag1y_2a_9b_10c	4029158	4121874	scaffold31615	0	92716	-
chrfrag1y_2a_9b_10c	4121974	4374263	scaffold20024	0	252289	-
chrfrag1y_2a_9b_10c	4374363	4609368	scaffold3864	0	235005	+
chrfrag1y_2a_9b_10c	4609468	4871778	scaffold12005	0	262310	+
chrfrag1y_2a_9b_10c	4871878	5008387	scaffold14991	0	136509	+
chrfrag1y_2a_9b_10c	5008487	5551925	scaffold1629	0	543438	+
chrfrag1y_2a_9b_10c	5551925	5594037	scaffold25896	0	42112	-
chrfrag1y_2a_9b_10c	5594137	5614781	scaffold83898	0	20644	-
chrfrag1y_2a_9b_10c	5614881	5632024	scaffold20859	0	17143	+
chrfrag1y_2a_9b_10c	5632124	5674427	scaffold27856	0	42303	-
chrfrag1y_2a_9b_10c	5674527	5765427	scaffold18658	0	90900	-
chrfrag1y_2a_9b_10c	5765527	6135505	scaffold3260	0	369978	-
chrfrag1y_2a_9b_10c	6135605	6425377	scaffold9433	0	289772	-
chrfrag1y_2a_9b_10c	6425477	6724402	scaffold11110	0	298925	+
chrfrag1y_2a_9b_10c	6724502	7246290	scaffold4185	0	521788	+
chrfrag1y_2a_9b_10c	7246390	7361636	scaffold14504	0	115246	+
chrfrag1y_2a_9b_10c	7361736	7610120	scaffold13336	0	248384	+
chrfrag1y_2a_9b_10c	7610220	7750734	scaffold14846	0	140514	+
chrfrag1y_2a_9b_10c	7750834	8108887	scaffold5961	0	358053	-
chrfrag1z13	0	30486	scaffold16553	26648	57134	+
chrfrag1z13	30586	53637	scaffold62856	0	23051	+
chrfrag1z13	53737	84036	scaffold64591	0	30299	+
chrfrag1z13	84136	110784	scaffold16553	0	26648	-
chrfrag1z13	110784	146073	scaffold8954	0	35289	-
chrfrag1z13	146173	434043	scaffold5412	0	287870	+
chrfrag1z13	434143	489124	scaffold22050	0	54981	+
chrfrag1z13	489224	967386	scaffold7137	0	478162	+
chrfrag1z13	967486	1001741	scaffold12906	0	34255	-
chrfrag1z13	1001841	1055207	scaffold28679	0	53366	+
chrfrag1z13	1055307	1106364	scaffold13829	0	51057	+
chrfrag1z13	1106464	1127362	scaffold46413	0	20898	+
chrfrag1z13	1127462	1263872	scaffold19629	0	136410	+
chrfrag1z13	1263972	1288783	scaffold24	0	24811	-
chrfrag1z13	1288883	1321021	scaffold39730	0	32138	-
chrfrag1z20	0	17758	scaffold616	70597	88355	+
chrfrag1z5_17a	0	344376	scaffold497	0	344376	+
chrfrag1z5_17a	344476	584269	scaffold8714	0	239793	+
chrfrag1z5_17a	584369	942195	scaffold3983	0	357826	+
chrfrag1z5_17a	942295	1249852	scaffold11583	0	307557	-
chrfrag1z5_17a	1249952	1661090	scaffold6285	0	411138	-
chrfrag1z5_17a	1661190	2020095	scaffold10417	0	358905	+
chrfrag1z5_17a	2020195	2070109	scaffold4824	0	49914	+
chrfrag1z5_17a	2070209	2364696	scaffold17195	0	294487	+
chrfrag1z5_17a	2364796	3468461	scaffold2723	0	1103665	+
chrfrag1z5_17a	3468461	3531823	scaffold15289	0	63362	-
chrfrag1z5_17a	3531923	3575217	scaffold5793	0	43294	+
chrfrag1z5_17a	3575217	3706810	scaffold3226	0	131593	-
chrfrag1z5_17a	3706910	3783884	scaffold15357	0	76974	-
chrfrag1z5_17a	3783984	4194102	scaffold7052	0	410118	-
chrfrag1z5_17a	4194202	4374598	scaffold9829	0	180396	+
chrfrag1z5_17a	4374698	4641851	scaffold12950	0	267153	-
chrfrag1z5_17a	4641951	4712621	scaffold15261	0	70670	+
chrfrag1z14	0	72259	scaffold43818	0	72259	+
chrfrag1z7	0	78300	scaffold25323	0	78300	-
chrfrag1z7	78400	100191	scaffold5838	0	21791	+
chrfrag1z	0	1168176	scaffold1987	522108	1690284	-
chrfrag1z	1168276	1562852	scaffold12756	0	394576	+
chrfrag1z	1562952	1714117	scaffold1544	0	151165	+
chrfrag1z	1714217	1831800	scaffold22363	0	117583	-
chrfrag1z	1831900	1937695	scaffold10640	0	105795	-
chrfrag1z	1937795	2133274	scaffold1774	0	195479	+
chrfrag1z	2133274	2361903	scaffold2893	6	228635	+
chrfrag1z	2362003	2450236	scaffold40599	0	88233	-
chrfrag1z	2450336	2630386	scaffold13830	0	180050	-
chrfrag1z	2630386	2645983	scaffold55779	61	15658	+
chrfrag1z	2646083	2690028	scaffold13006	0	43945	-
chrfrag1z	2690128	2782413	scaffold15539	0	92285	+
chrfrag1z18	0	87215	scaffold26809	74290	161505	+
chrfrag1z18	87315	215946	scaffold4511	0	128631	+
chrfrag1z18	216046	332531	scaffold13629	0	116485	-
chrfrag1z18	332631	505028	scaffold4121	0	172397	+
chrfrag1z18	505128	584676	scaffold35193	0	79548	-
chrfrag1z18	584776	695891	scaffold30232	0	111115	-
chrfrag1z18	695991	769061	scaffold39490	0	73070	-
chrfrag1z18	769161	1041201	scaffold3027	0	272040	+
chrfrag1z18	1041301	1201914	scaffold16816	0	160613	-
chrfrag1z18	1202014	1517630	scaffold346	0	315616	-
chrfrag1z18	1517630	1689941	scaffold8503	0	172311	-
chrfrag1z18	1690041	1818401	scaffold3789	0	128360	-
chrfrag1z18	1818501	1989173	scaffold10246	0	170672	-
chrfrag1z18	1989273	2067306	scaffold11136	0	78033	-
chrfrag1z18	2067406	2082262	scaffold107039	0	14856	-
chrfrag1z18	2082362	2124438	scaffold3281	0	42076	-
chrfrag1z32	0	61418	scaffold21224	0	61418	+
chrfrag1z32	61518	107396	scaffold7056	0	45878	-
chrfrag1z32	107496	168010	scaffold37589	0	60514	+
chrfrag1z32	168110	213177	scaffold2816	0	45067	+
chrfrag1z32	213277	272558	scaffold14514	0	59281	-
chrfrag1z32	272658	333517	scaffold11266	0	60859	+
chrfrag1z32	333617	357520	scaffold30042	0	23903	-
chrfrag1z32	357620	583261	scaffold1587	0	225641	+
chrfrag1z32	583361	661480	scaffold9207	0	78119	+
chrfrag1z32	661580	711242	scaffold2680	222802	272464	+
chrfrag1z21	0	344431	scaffold2968	0	344431	+
chrfrag1z21	344531	530358	scaffold4150	0	185827	-
chrfrag1z21	530458	1256780	scaffold235	0	726322	+
chrfrag1z21	1256880	1490491	scaffold13838	0	233611	-
chrfrag1z21	1490591	1548036	scaffold52280	0	57445	-
chrfrag1z21	1548136	1592321	scaffold928	0	44185	-
chrfrag1z21	1592421	1800740	scaffold3305	0	208319	-
chrfrag1z21	1800740	1896354	scaffold10871	0	95614	-
chrfrag1z21	1896454	1908202	scaffold114800	0	11748	-
chrfrag1z21	1908302	2116134	scaffold17348	0	207832	+
chrfrag1z21	2116234	2194417	scaffold9811	0	78183	-
chrfrag1z21	2194517	2259168	scaffold33549	0	64651	+
chrfrag1z21	2259268	2568128	scaffold2871	0	308860	-
chrfrag1z15	0	100676	scaffold29039	0	100676	+
chrfrag1z19	0	85675	scaffold20538	0	85675	-
chrfrag1z19	85775	555606	scaffold5382	0	469831	-
chrfrag1z19	555706	614651	scaffold29389	0	58945	+
chrfrag1z19	614751	670993	scaffold33674	0	56242	-
chrfrag1z19	671093	881808	scaffold3096	0	210715	-
chrfrag1z19	881908	913030	scaffold18344	0	31122	+
chrfrag1z19	913130	934254	scaffold72962	0	21124	-
chrfrag1z19	934354	999507	scaffold29865	0	65153	-
chrfrag1z19	999607	1399540	scaffold4052	0	399933	-
chrfrag1z19	1399640	1410098	scaffold70573	0	10458	-
chrfrag1z19	1410198	1469539	scaffold24128	0	59341	+
chrfrag1z19	1469639	1557235	scaffold801	0	87596	+
chrfrag1z19	1557335	1767598	scaffold2794	0	210263	+
chrfrag1z19	1767698	1792484	scaffold2677	0	24786	-
chrfrag1z19	1792584	1858218	scaffold8783	0	65634	-
chrfrag1z19	1858318	2302791	scaffold6372	0	444473	+
chrfrag1z19	2302891	2533338	scaffold2255	0	230447	+
chrfrag1z19	2533438	2601019	scaffold16821	0	67581	+
chrfrag1z19	2601119	2659689	scaffold25187	0	58570	-
chrfrag1z19	2659789	2677887	scaffold33439	0	18098	+
chrfrag1z19	2677987	2719125	scaffold33660	0	41138	-
chrfrag1z19	2719225	2813580	scaffold14055	0	94355	+
chrfrag1z19	2813680	3058571	scaffold11343	0	244891	+
chrfrag1z19	3058671	3164511	scaffold14625	0	105840	-
chrfrag1z19	3164611	3187015	scaffold13127	0	22404	-
chrfrag1z19	3187115	3208348	scaffold8065	0	21233	-
chrfrag1z19	3208448	3346321	scaffold10090	0	137873	+
chrfrag1z19	3346421	3398001	scaffold13038	0	51580	-
chrfrag1z19	3398101	3446229	scaffold2593	0	48128	+
chrfrag1z19	3446329	3464163	scaffold9945	0	17834	+
chrfrag1z19	3464263	3514992	scaffold26495	0	50729	+
chrfrag1z19	3515092	3553152	scaffold22143	0	38060	-
chrfrag1z19	3553252	3646031	scaffold243	0	92779	-
chrfrag1z19	3646131	3698357	scaffold9463	0	52226	-
chrfrag1z19	3698457	3765956	scaffold27313	0	67499	+
chrfrag1z19	3766056	3802490	scaffold16539	0	36434	+
chrfrag1z19	3802590	3970058	scaffold616	88355	255823	-
chrfrag1z19	3970158	3987925	scaffold616	52830	70597	+
chrfrag1z19	3988025	4040855	scaffold616	0	52830	-
chrfrag1z19	4040955	4097407	scaffold30175	0	56452	-
chrfrag1z19	4097507	4124827	scaffold9759	0	27320	+
chrfrag1z19	4124927	4174239	scaffold35902	0	49312	+
chrfrag1z19	4174339	4299804	scaffold1579	0	125465	-
chrfrag1z19	4299904	5164739	scaffold3410	0	864835	+
chrfrag1z19	5164839	5251860	scaffold3967	0	87021	+
chrfrag1z19	5251960	5264785	scaffold3967	87021	99846	-
chrfrag1z19	5264885	5302170	scaffold3967	99846	137131	+
chrfrag1z19	5302270	5596500	scaffold7604	0	294230	-
chrfrag1z19	5596600	5711854	scaffold24166	0	115254	+
chrfrag1z19	5711954	5743924	scaffold29500	0	31970	-
chrfrag1z19	5744024	6063196	scaffold6790	0	319172	-
chrfrag1z19	6063296	6835102	scaffold9994	0	771806	-
chrfrag1z19	6835202	6906085	scaffold6192	0	70883	-
chrfrag1z19	6906185	7434291	scaffold2398	0	528106	-
chrfrag1z19	7434391	7490740	scaffold30672	0	56349	-
chrfrag1z26	0	22602	scaffold4686	215613	238215	+
chrfrag1z26	22702	238315	scaffold4686	0	215613	-
chrfrag1z26	238415	480685	scaffold859	0	242270	-
chrfrag1z26	480785	572568	scaffold4671	0	91783	-
chrfrag1z26	572668	613164	scaffold12576	0	40496	-
chrfrag1z26	613264	851339	scaffold3359	0	238075	-
chrfrag1z26	851439	922027	scaffold19504	0	70588	+
chrfrag1z26	922127	1059297	scaffold4728	0	137170	-
chrfrag1z26	1059397	1092380	scaffold28674	0	32983	-
chrfrag1z26	1092480	1268039	scaffold189	0	175559	+
chrfrag1z26	1268139	1296605	scaffold17037	0	28466	-
chrfrag1z26	1296605	1320816	scaffold8058	61	24272	+
chrfrag1z26	1320916	1358923	scaffold21475	0	38007	+
chrfrag1z26	1359023	1389414	scaffold46576	0	30391	-
chrfrag1z26	1389514	1449815	scaffold23402	12986	73287	-
chrfrag1z26	1449915	1465964	scaffold97739	0	16049	+
chrfrag1z26	1466064	1479050	scaffold23402	0	12986	+
chrfrag1z26	1479150	1541872	scaffold10539	0	62722	-
chrfrag1z26	1541972	1663032	scaffold10056	0	121060	+
chrfrag1z26	1663132	1710775	scaffold22301	0	47643	+
chrfrag1z26	1710775	1754345	scaffold22412	0	43570	-
chrfrag1z26	1754445	1804265	scaffold10722	0	49820	+
chrfrag1z26	1804365	1918135	scaffold4621	0	113770	+
chrfrag1z26	1918235	1941518	scaffold33954	0	23283	-
chrfrag1z26	1941618	1957992	scaffold84597	0	16374	+
chrfrag1z26	1958092	2016239	scaffold5046	0	58147	-
chrfrag1z26	2016339	2127312	scaffold3277	0	110973	-
chrfrag1z26	2127412	2177776	scaffold5823	0	50364	-
chrfrag1z26	2177876	2557889	scaffold1072	0	380013	+
chrfrag1z26	2557989	2707788	scaffold19200	0	149799	-
chrfrag1z26	2707888	2795574	scaffold3209	0	87686	+
chrfrag1z26	2795674	2836576	scaffold14245	0	40902	-
chrfrag1z26	2836676	2869074	scaffold10227	0	32398	-
chrfrag1z26	2869174	3056351	scaffold1117	0	187177	-
chrfrag1z26	3056451	3114971	scaffold9122	0	58520	-
chrfrag1z26	3115071	3131729	scaffold62342	0	16658	+
chrfrag1z26	3131829	3211874	scaffold6104	0	80045	+
chrfrag1z26	3211974	3246614	scaffold33462	0	34640	-
chrfrag1z26	3246714	3287725	scaffold25876	0	41011	+
chrfrag1z26	3287825	3305662	scaffold24860	0	17837	+
chrfrag1z26	3305762	3324628	scaffold24860	17837	36703	-
chrfrag1z26	3324728	3351967	scaffold18171	0	27239	+
chrfrag1z26	3352067	3404709	scaffold27650	0	52642	-
chrfrag1z26	3404809	3520645	scaffold21354	0	115836	+
chrfrag1z26	3520745	3683622	scaffold1865	0	162877	-
chrfrag1z26	3683722	3707894	scaffold673	0	24172	-
chrfrag1z1	0	99598	scaffold16922	0	99598	-
chrfrag1z1	99698	205223	scaffold24939	0	105525	-
chrfrag1z1	205323	223976	scaffold116915	0	18653	+
chrfrag1z1	224076	329374	scaffold15999	0	105298	+
chrfrag1z1	329474	379661	scaffold43300	0	50187	-
chrfrag1z1	379761	471757	scaffold20016	0	91996	-
chrfrag1z1	471857	499987	scaffold79934	0	28130	+
chrfrag1z1	500087	713325	scaffold2143	0	213238	+
chrfrag1z1	713425	903024	scaffold22478	0	189599	-
chrfrag1z1	903124	990697	scaffold28951	0	87573	+
chrfrag1z1	990797	1140209	scaffold2555	0	149412	-
chrfrag1z1	1140309	1293334	scaffold8357	0	153025	+
chrfrag1z1	1293434	1310495	scaffold3144	0	17061	-
chrfrag1z1	1310595	1425271	scaffold10414	0	114676	+
chrfrag1z1	1425371	1489255	scaffold38243	0	63884	-
chrfrag1z1	1489355	1519348	scaffold36316	0	29993	-
chrfrag1z1	1519448	1669687	scaffold3815	0	150239	-
chrfrag1z1	1669787	1767618	scaffold4283	0	97831	-
chrfrag1z1	1767718	1956252	scaffold173	0	188534	-
chrfrag1z1	1956352	2070579	scaffold16518	0	114227	+
chrfrag1z1	2070679	2089030	scaffold87465	0	18351	-
chrfrag1z1	2089130	2163722	scaffold8821	0	74592	-
chrfrag1z1	2163822	2224982	scaffold6696	0	61160	+
chrfrag1z1	2225082	2332633	scaffold2965	0	107551	-
chrfrag1z1	2332733	2705157	scaffold2088	0	372424	+
chrfrag1z1	2705257	2861449	scaffold17247	0	156192	+
chrfrag1z1	2861549	3061904	scaffold109	0	200355	+
chrfrag1z1	3062004	3088171	scaffold18821	0	26167	+
chrfrag1z1	3088271	3226008	scaffold18558	0	137737	+
chrfrag1z1	3226108	3325414	scaffold9288	0	99306	-
chrfrag1z1	3325514	3970970	scaffold4507	0	645456	-
chrfrag1z1	3971070	4043859	scaffold3356	0	72789	+
chrfrag1z1	4043959	4276885	scaffold14666	0	232926	-
chrfrag1z1	4276985	4393339	scaffold12367	0	116354	+
chrfrag1z1	4393439	4592268	scaffold5346	0	198829	+
chrfrag1z1	4592368	4616023	scaffold29348	0	23655	+
chrfrag1z1	4616123	4783695	scaffold5484	0	167572	-
chrfrag1z1	4783795	5173706	scaffold3409	0	389911	+
chrfrag1z1	5173806	5556535	scaffold10314	0	382729	-
chrfrag1z1	5556635	5642710	scaffold1210	0	86075	+
chrfrag1z1	5642810	5861845	scaffold17692	0	219035	+
chrfrag1z1	5861945	5922659	scaffold23721	0	60714	-
chrfrag1z1	5922759	6143161	scaffold23482	0	220402	+
chrfrag1z1	6143261	6316751	scaffold2936	0	173490	-
chrfrag1z1	6316851	6386637	scaffold10797	0	69786	-
chrfrag1z1	6386737	6520125	scaffold13034	0	133388	+
chrfrag1z1	6520225	6692134	scaffold8963	0	171909	-
chrfrag1z1	6692234	6763170	scaffold14249	0	70936	+
chrfrag1z1	6763270	6779710	scaffold11002	0	16440	-
chrfrag1z1	6779810	6908185	scaffold4594	0	128375	+
chrfrag1z1	6908285	7012410	scaffold17988	0	104125	-
chrfrag1z1	7012510	7042665	scaffold58486	0	30155	+
chrfrag1z1	7042765	7160842	scaffold6525	0	118077	+
chrfrag1z1	7160942	7176045	scaffold88084	0	15103	+
chrfrag1z1	7176145	7789262	scaffold5255	0	613117	-
chrfrag1z1	7789362	7916159	scaffold3449	0	126797	+
chrfrag1z1	7916259	8632693	scaffold223	0	716434	-
chrfrag1z1	8632793	8779823	scaffold12931	0	147030	-
chrfrag1z1	8779923	8809994	scaffold353	0	30071	+
chrfrag1z1	8810094	8898742	scaffold7174	0	88648	-
chrfrag1z1	8898842	9860380	scaffold5345	0	961538	+
chrfrag1z1	9860480	10544055	scaffold10251	0	683575	-
chrfrag1z1	10544155	10635478	scaffold17851	0	91323	-
chrfrag1z1	10635578	10937736	scaffold1822	0	302158	+
chrfrag1z1	10937836	11107463	scaffold1006	0	169627	-
chrfrag1z1	11107463	11162503	scaffold20711	5	55045	+
chrfrag1z1	11162603	11181976	scaffold39090	0	19373	-
chrfrag1z1	11182076	11265797	scaffold20913	0	83721	-
chrfrag1z1	11265897	11297541	scaffold19540	0	31644	-
chrfrag1z1	11297641	11480432	scaffold1002	0	182791	+
chrfrag1z1	11480532	11972112	scaffold710	0	491580	+
chrfrag1z1	11972212	12035592	scaffold627	0	63380	+
chrfrag1z1	12035692	12062524	scaffold30400	0	26832	+
chrfrag1z1	12062624	12091511	scaffold42141	0	28887	-
chrfrag1z1	12091611	12248935	scaffold9096	0	157324	-
chrfrag1z1	12249035	12301888	scaffold15363	0	52853	-
chrfrag1z1	12301988	12385557	scaffold2979	0	83569	+
chrfrag1z1	12385557	12438114	scaffold4951	61	52618	+
chrfrag1z1	12438114	12472692	scaffold40675	0	34578	-
chrfrag1z1	12472792	12686819	scaffold7812	0	214027	+
chrfrag1z1	12686919	12734901	scaffold83005	0	47982	-
chrfrag1z1	12735001	12805035	scaffold23168	0	70034	+
chrfrag1z1	12805135	12944006	scaffold7417	0	138871	-
chrfrag1z1	12944106	12965743	scaffold14662	0	21637	-
chrfrag1z1	12965843	13031301	scaffold5839	0	65458	+
chrfrag1z1	13031401	13653794	scaffold5963	0	622393	+
chrfrag1z1	13653894	13797309	scaffold15453	0	143415	-
chrfrag1z1	13797409	13935932	scaffold20311	0	138523	-
chrfrag1z1	13936032	14304717	scaffold7060	0	368685	+
chrfrag1z1	14304817	14479229	scaffold2663	0	174412	+
chrfrag1z1	14479229	14563347	scaffold14689	61	84179	+
chrfrag1z1	14563447	14762452	scaffold1199	0	199005	-
chrfrag1z1	14762552	15129141	scaffold10964	0	366589	+
chrfrag1z1	15129241	15530132	scaffold156	0	400891	-
chrfrag1z1	15530232	15626602	scaffold24641	0	96370	-
chrfrag1z1	15626702	15677722	scaffold11373	0	51020	+
chrfrag1z1	15677722	16152747	scaffold2017	0	475025	-
chrfrag1z1	16152847	16311435	scaffold9297	0	158588	+
chrfrag1z1	16311535	16369157	scaffold17009	0	57622	+
chrfrag1z1	16369257	16478159	scaffold8287	0	108902	-
chrfrag1z1	16478259	16527299	scaffold482	0	49040	+
chrfrag1z1	16527399	16716961	scaffold13480	0	189562	+
chrfrag1z1	16717061	16860613	scaffold16370	16514	160066	-
chrfrag1z1	16860713	16885271	scaffold19237	0	24558	+
chrfrag1z1	16885371	16901885	scaffold16370	0	16514	+
chrfrag1z1	16901985	16947432	scaffold18729	0	45447	-
chrfrag1z1	16947532	17081400	scaffold6515	0	133868	-
chrfrag1z1	17081500	17146134	scaffold6241	0	64634	-
chrfrag1z1	17146234	17268930	scaffold5907	0	122696	+
chrfrag1z1	17269030	17350327	scaffold6706	0	81297	-
chrfrag1z1	17350427	17473417	scaffold27227	0	122990	-
chrfrag1z1	17473517	17553102	scaffold25917	0	79585	-
chrfrag1z1	17553202	17621579	scaffold2959	0	68377	-
chrfrag1z1	17621679	17668808	scaffold24932	0	47129	+
chrfrag1z1	17668908	17748571	scaffold12903	0	79663	-
chrfrag1z1	17748671	17771835	scaffold22842	0	23164	+
chrfrag1z1	17771835	17796141	scaffold58512	0	24306	-
chrfrag1z1	17796241	17812443	scaffold48265	0	16202	-
chrfrag1z1	17812543	17893632	scaffold28517	0	81089	-
chrfrag1z1	17893732	18124337	scaffold4295	0	230605	+
chrfrag1z1	18124437	18345500	scaffold20932	0	221063	-
chrfrag1z1	18345600	18362993	scaffold9826	0	17393	-
chrfrag1z1	18363093	18388396	scaffold12219	0	25303	-
chrfrag1z1	18388496	18415282	scaffold35087	0	26786	+
chrfrag1z1	18415382	18447302	scaffold12105	0	31920	-
chrfrag1z1	18447402	18597654	scaffold861	0	150252	+
chrfrag1z1	18597754	18654661	scaffold2411	0	56907	+
chrfrag1z1	18654661	18705542	scaffold39176	61	50942	+
chrfrag1z1	18705642	19254098	scaffold2086	0	548456	-
chrfrag1z1	19254198	19295818	scaffold70265	0	41620	-
chrfrag1z1	19295918	19358232	scaffold2262	0	62314	+
chrfrag1z1	19358332	19376058	scaffold98975	0	17726	-
chrfrag1z1	19376158	19419816	scaffold28298	0	43658	-
chrfrag1z1	19419916	19432809	scaffold17656	0	12893	+
chrfrag1z1	19432909	19680400	scaffold2857	0	247491	+
chrfrag1z1	19680500	19869769	scaffold15514	0	189269	+
chrfrag1z2	0	48698	scaffold21522	0	48698	+
chrfrag1z22	0	64505	scaffold21628	0	64505	+
chrfrag1z22	64605	151432	scaffold15012	0	86827	-
chrfrag1z22	151532	480297	scaffold1683	0	328765	+
chrfrag1z12	0	24111	scaffold27481	0	24111	+
chrfrag1z12	24211	49357	scaffold29784	0	25146	+
chrfrag1z12	49457	198407	scaffold19622	0	148950	-
chrfrag1z12	198507	216838	scaffold11554	0	18331	-
chrfrag1z28	0	56310	scaffold22592	0	56310	+
chrfrag1z28	56410	121768	scaffold20949	0	65358	-
chrfrag1z28	121868	208657	scaffold15638	0	86789	-
chrfrag1z28	208757	248598	scaffold17277	0	39841	+
chrfrag1z28	248698	262861	scaffold122129	0	14163	-
chrfrag1z28	262961	329731	scaffold2543	0	66770	-
chrfrag1z28	329831	394913	scaffold8093	0	65082	-
chrfrag1z28	395013	418463	scaffold49187	0	23450	-
chrfrag1z28	418563	487059	scaffold34609	0	68496	-
chrfrag1z23	0	255318	scaffold4681	0	255318	+
chrfrag1z23	255418	305584	scaffold9324	0	50166	-
chrfrag1z23	305584	528838	scaffold15372	5	223259	+
chrfrag1z23	528938	741544	scaffold13866	0	212606	+
chrfrag1z23	741644	777175	scaffold9573	0	35531	-
chrfrag1z23	777275	959603	scaffold10195	0	182328	-
chrfrag1z23	959703	1038243	scaffold9411	0	78540	+
chrfrag1z23	1038343	1239229	scaffold6481	0	200886	+
chrfrag1z23	1239329	1521102	scaffold14637	0	281773	+
chrfrag1z23	1521202	1561611	scaffold33295	0	40409	-
chrfrag1z23	1561711	2036204	scaffold131	0	474493	-
chrfrag1z23	2036304	2049643	scaffold48545	0	13339	-
chrfrag1z23	2049743	2278270	scaffold8840	0	228527	+
chrfrag1z23	2278370	2342959	scaffold12158	0	64589	-
chrfrag1z23	2343059	2490005	scaffold2405	0	146946	+
chrfrag1z23	2490105	2589591	scaffold3329	0	99486	+
chrfrag1z23	2589691	2644706	scaffold14957	0	55015	-
chrfrag1z23	2644806	2656049	scaffold99763	0	11243	-
chrfrag1z23	2656149	2757193	scaffold20843	0	101044	+
chrfrag1z23	2757293	2874932	scaffold9927	0	117639	-
chrfrag1z23	2875032	3072042	scaffold6543	0	197010	+
chrfrag1z23	3072142	3082950	scaffold4775	0	10808	-
chrfrag1z23	3083050	3101490	scaffold15592	0	18440	+
chrfrag1z23	3101590	3913198	scaffold6681	0	811608	+
chrfrag1z23	3913198	4003714	scaffold9313	58	90574	+
chrfrag1z23	4003814	4340997	scaffold2436	0	337183	-
chrfrag1z23	4341097	4834180	scaffold258	0	493083	+
chrfrag1z3	0	55910	scaffold16371	0	55910	+
chrfrag1z9_2b	0	706216	scaffold2340	0	706216	+
chrfrag1z9_2b	706316	791639	scaffold18429	0	85323	+
chrfrag1z9_2b	791739	805682	scaffold62979	0	13943	+
chrfrag1z9_2b	805782	824071	scaffold56585	0	18289	-
chrfrag1z9_2b	824171	887410	scaffold60500	0	63239	-
chrfrag1z9_2b	887510	1259703	scaffold16503	0	372193	+
chrfrag1z9_2b	1259803	1279597	scaffold595	0	19794	+
chrfrag1z9_2b	1279697	1335531	scaffold10179	0	55834	-
chrfrag1z9_2b	1335631	1701412	scaffold110	0	365781	+
chrfrag1z9_2b	1701512	1745555	scaffold8786	0	44043	-
chrfrag1z9_2b	1745655	1810788	scaffold5429	0	65133	+
chrfrag1z9_2b	1810888	1831413	scaffold48938	0	20525	-
chrfrag1z9_2b	1831413	2129024	scaffold3976	61	297672	+
chrfrag1z9_2b	2129124	2291151	scaffold10202	0	162027	+
chrfrag1z9_2b	2291251	2365879	scaffold17688	0	74628	+
chrfrag1z9_2b	2365979	2390771	scaffold55528	0	24792	+
chrfrag1z9_2b	2390871	2534424	scaffold2961	0	143553	+
chrfrag1z9_2b	2534524	2545201	scaffold19027	0	10677	+
chrfrag1z9_2b	2545301	2588252	scaffold38827	0	42951	+
chrfrag1z9_2b	2588352	2625696	scaffold10278	0	37344	+
chrfrag1z9_2b	2625796	2785127	scaffold4098	0	159331	-
chrfrag1z9_2b	2785227	2860525	scaffold1030	0	75298	-
chrfrag1z9_2b	2860625	3130319	scaffold714	0	269694	-
chrfrag1z9_2b	3130419	3142979	scaffold132700	0	12560	-
chrfrag1z9_2b	3143079	3154936	scaffold43596	0	11857	+
chrfrag1z9_2b	3155036	3247870	scaffold13273	0	92834	-
chrfrag1z9_2b	3247970	3352210	scaffold16677	0	104240	-
chrfrag1z9_2b	3352310	3580578	scaffold4873	0	228268	+
chrfrag1z9_2b	3580678	3643985	scaffold1572	0	63307	-
chrfrag1z9_2b	3644085	3686814	scaffold25379	0	42729	-
chrfrag1z9_2b	3686914	3716218	scaffold48919	0	29304	+
chrfrag1z9_2b	3716318	4148302	scaffold565	0	431984	-
chrfrag1z9_2b	4148402	4200660	scaffold12374	0	52258	+
chrfrag1z9_2b	4200660	4350248	scaffold13478	0	149710	-
chrfrag1z9_2b	4350348	4373283	scaffold50910	0	22935	-
chrfrag1z9_2b	4373383	4585701	scaffold10665	0	212318	-
chrfrag1z9_2b	4585801	4685713	scaffold25152	0	99912	+
chrfrag1z9_2b	4685813	4926159	scaffold14318	0	240346	-
chrfrag1z9_2b	4926259	5015310	scaffold11604	0	89051	+
chrfrag1z9_2b	5015410	5139202	scaffold18706	0	123792	-
chrfrag1z9_2b	5139302	5267106	scaffold16142	0	127804	+
chrfrag1z4	0	13398	scaffold2322	20971	34369	+
chrfrag1z4	13498	34469	scaffold2322	0	20971	-
chrfrag1z4	34469	126067	scaffold12854	0	91598	-
chrfrag1z4	126167	309467	scaffold8505	0	183300	-
chrfrag1z4	309567	354705	scaffold50794	0	45138	+
chrfrag1z4	354805	404123	scaffold19769	0	49318	-
chrfrag1z4	404223	461144	scaffold27123	0	56921	+
chrfrag1z4	461244	476170	scaffold85715	0	14926	-
chrfrag1z4	476270	510477	scaffold25620	0	34207	-
chrfrag1z4	510577	551470	scaffold5393	0	40893	+
chrfrag1z4	551570	699148	scaffold10072	0	147578	+
chrfrag1z4	699248	722074	scaffold51868	0	22826	-
chrfrag1z4	722174	733317	scaffold9058	0	11143	+
chrfrag1z4	733317	814196	scaffold21014	6	80885	+
chrfrag1z4	814296	901903	scaffold14227	0	87607	-
chrfrag1z4	902003	1154521	scaffold2731	0	252518	+
chrfrag1z4	1154621	1260548	scaffold3149	0	105927	+
chrfrag1z4	1260648	1342362	scaffold4868	0	81714	-
chrfrag1z4	1342462	1372118	scaffold27303	0	29656	+
chrfrag1z4	1372218	1382559	scaffold28192	0	10341	+
chrfrag1z4	1382659	1463394	scaffold28539	0	80735	+
chrfrag1z4	1463494	1510725	scaffold21105	0	47231	-
chrfrag1z4	1510825	1875662	scaffold9635	0	364837	+
chrfrag1z4	1875762	1893235	scaffold3858	0	17473	-
chrfrag1z4	1893335	2046657	scaffold4379	0	153322	+
chrfrag1z4	2046757	2107006	scaffold6937	0	60249	+
chrfrag1z4	2107106	2186947	scaffold45108	0	79841	-
chrfrag1z4	2186947	2370869	scaffold12449	0	183922	-
chrfrag1z4	2370969	2540982	scaffold12618	0	170013	-
chrfrag1z4	2541082	2664583	scaffold6489	0	123501	-
chrfrag1z4	2664683	2834174	scaffold7003	0	169491	+
chrfrag1z4	2834274	3236809	scaffold5298	0	402535	-
chrfrag1z4	3236909	3528824	scaffold7966	0	291915	+
chrfrag1z4	3528924	3768809	scaffold9665	0	239885	+
chrfrag1z4	3768909	3832872	scaffold40940	0	63963	+
chrfrag1z4	3832972	4312037	scaffold9883	0	479065	+
chrfrag1z4	4312137	4388427	scaffold38764	0	76290	-
chrfrag1z4	4388527	4570869	scaffold2843	0	182342	+
chrfrag1z4	4570969	4602999	scaffold27594	0	32030	-
chrfrag1z4	4603099	4666392	scaffold42711	0	63293	-
chrfrag1z4	4666492	4726282	scaffold1511	0	59790	-
chrfrag1z4	4726382	5177702	scaffold6915	0	451320	+
chrfrag1z4	5177802	5389102	scaffold7675	0	211300	+
chrfrag1z4	5389202	5410671	scaffold76689	0	21469	-
chrfrag1z4	5410771	5470437	scaffold16498	0	59666	+
chrfrag1z4	5470537	5519299	scaffold66365	0	48762	+
chrfrag1z4	5519399	6624188	scaffold118	0	1104789	-
chrfrag1z4	6624288	6712643	scaffold1399	0	88355	-
chrfrag1z4	6712743	6881142	scaffold20731	0	168399	-
chrfrag1z4	6881242	6909157	scaffold75022	0	27915	-
chrfrag1z10_19a	0	78376	scaffold8365	0	78376	+
chrfrag1z10_19a	78476	110739	scaffold12551	0	32263	-
chrfrag1z10_19a	110839	670332	scaffold3988	0	559493	+
chrfrag1z10_19a	670432	805544	scaffold12072	0	135112	+
chrfrag1z10_19a	805644	873898	scaffold28741	0	68254	-
chrfrag1z10_19a	873998	899664	scaffold1352	0	25666	-
chrfrag1z10_19a	899764	952523	scaffold33609	0	52759	-
chrfrag1z10_19a	952623	1009104	scaffold11769	0	56481	-
chrfrag1z10_19a	1009204	1102233	scaffold398	0	93029	+
chrfrag1z10_19a	1102333	1266573	scaffold10089	0	164240	+
chrfrag1z10_19a	1266673	1666251	scaffold854	0	399578	-
chrfrag1z10_19a	1666351	1780134	scaffold750	0	113783	-
chrfrag1z10_19a	1780234	1812704	scaffold32685	0	32470	-
chrfrag1z10_19a	1812804	1849058	scaffold67899	0	36254	-
chrfrag1z10_19a	1849158	1892264	scaffold11003	0	43106	-
chrfrag1z10_19a	1892264	2022166	scaffold43972	0	129902	-
chrfrag1z10_19a	2022266	2090348	scaffold74445	0	68082	+
chrfrag1z10_19a	2090448	2160998	scaffold29094	0	70550	-
chrfrag1z10_19a	2160998	2260553	scaffold10968	61	99616	+
chrfrag1z10_19a	2260653	2679773	scaffold10502	0	419120	+
chrfrag1z10_19a	2679873	2882442	scaffold10744	0	202569	+
chrfrag1z10_19a	2882542	2954022	scaffold35051	0	71480	-
chrfrag1z10_19a	2954122	3181038	scaffold3534	0	226916	-
chrfrag1z31	0	18313	scaffold21997	0	18313	-
chrfrag1z31	18413	31572	scaffold9364	0	13159	+
chrfrag1z31	31672	241937	scaffold1382	0	210265	-
chrfrag1z31	242037	263258	scaffold3177	0	21221	-
chrfrag1z31	263358	333523	scaffold1964	0	70165	+
chrfrag1z31	333623	433320	scaffold27547	0	99697	+
chrfrag1z31	433420	452369	scaffold28043	0	18949	+
chrfrag1z31	452469	470941	scaffold22664	0	18472	+
chrfrag1z31	471041	514211	scaffold14675	0	43170	-
chrfrag1z25	0	107999	scaffold10822	0	107999	+
chrfrag1z25	108099	269448	scaffold1463	0	161349	+
chrfrag1z25	269548	348096	scaffold32855	0	78548	+
chrfrag1z25	348196	377335	scaffold7660	0	29139	-
chrfrag1z25	377435	514558	scaffold15275	0	137123	+
chrfrag1z25	514658	574889	scaffold37326	0	60231	-
chrfrag1z11_2c	0	134737	scaffold57	0	134737	-
chrfrag1z11_2c	134837	267935	scaffold753	0	133098	+
chrfrag1z11_2c	268035	298157	scaffold16984	0	30122	+
chrfrag1z11_2c	298257	316781	scaffold88024	0	18524	+
chrfrag1z11_2c	316881	565256	scaffold13554	0	248375	-
chrfrag1z11_2c	565356	900055	scaffold4097	0	334699	+
chrfrag1z11_2c	900155	960435	scaffold9051	0	60280	-
chrfrag1z11_2c	960535	1093022	scaffold19367	0	132487	+
chrfrag1z11_2c	1093122	1285482	scaffold11112	0	192360	-
chrfrag1z11_2c	1285582	1406250	scaffold7185	0	120668	+
chrfrag1z11_2c	1406350	1430646	scaffold18708	0	24296	-
chrfrag1z11_2c	1430746	1469631	scaffold48250	0	38885	-
chrfrag1z11_2c	1469731	1484912	scaffold125592	0	15181	+
chrfrag1z11_2c	1485012	1510336	scaffold10656	0	25324	+
chrfrag1z11_2c	1510436	1657206	scaffold198	0	146770	+
chrfrag1z11_2c	1657306	1688670	scaffold16192	0	31364	+
chrfrag1z11_2c	1688770	1736238	scaffold49010	0	47468	-
chrfrag1z11_2c	1736338	1787132	scaffold6610	0	50794	+
chrfrag1z11_2c	1787232	1920833	scaffold6112	0	133601	+
chrfrag1z11_2c	1920933	1935334	scaffold20904	0	14401	+
chrfrag1z11_2c	1935434	2032383	scaffold2006	0	96949	+
chrfrag1z11_2c	2032483	2073389	scaffold45941	0	40906	-
chrfrag1z11_2c	2073489	2156005	scaffold32	0	82516	-
chrfrag1z11_2c	2156105	2362322	scaffold10690	0	206217	-
chrfrag1z11_2c	2362422	2384046	scaffold23741	0	21624	-
chrfrag1z11_2c	2384146	2700589	scaffold2527	0	316443	+
chrfrag1z11_2c	2700689	2761603	scaffold44425	42493	103407	+
chrfrag1z11_2c	2761703	2804196	scaffold44425	0	42493	-
chrfrag1z11_2c	2804296	2956230	scaffold19534	0	151934	+
chrfrag1z11_2c	2956330	3111742	scaffold8931	0	155412	-
chrfrag1z11_2c	3111842	3283401	scaffold4017	0	171559	-
chrfrag1z11_2c	3283501	3475074	scaffold1298	0	191573	-
chrfrag1z11_2c	3475174	3636155	scaffold15835	0	160981	+
chrfrag1z11_2c	3636255	3684479	scaffold17288	0	48224	+
chrfrag1z11_2c	3684479	3812389	scaffold5157	61	127971	+
chrfrag1z11_2c	3812489	3840942	scaffold69432	0	28453	+
chrfrag1z11_2c	3841042	3948376	scaffold17779	0	107334	-
chrfrag1z11_2c	3948476	3988881	scaffold18640	0	40405	-
chrfrag1z11_2c	3988981	4014021	scaffold49980	0	25040	-
chrfrag1z11_2c	4014121	4215340	scaffold275	0	201219	+
chrfrag1z11_2c	4215440	4257964	scaffold24762	0	42524	+
chrfrag1z11_2c	4258064	4296841	scaffold11581	0	38777	-
chrfrag1z11_2c	4296941	4367105	scaffold28279	0	70164	+
chrfrag1z11_2c	4367205	4382219	scaffold76657	0	15014	+
chrfrag1z11_2c	4382319	4415239	scaffold7538	0	32920	+
chrfrag1z11_2c	4415339	4489323	scaffold6052	0	73984	+
chrfrag1z11_2c	4489423	4510503	scaffold40260	0	21080	-
chrfrag1z11_2c	4510603	4539352	scaffold67646	0	28749	+
chrfrag1z11_2c	4539452	4586539	scaffold24191	0	47087	+
chrfrag1z11_2c	4586639	4662135	scaffold39757	0	75496	+
chrfrag1z11_2c	4662135	5142695	scaffold65	0	480560	-
chrfrag1z11_2c	5142795	5518819	scaffold1720	0	376024	+
chrfrag1z11_2c	5518919	5692830	scaffold8238	0	173911	+
chrfrag1z29	0	14009	scaffold21997	18313	32322	+
chrfrag1z29	14109	69784	scaffold19118	0	55675	+
chrfrag1z29	69884	156949	scaffold3298	0	87065	+
chrfrag1z29	157049	176842	scaffold34483	0	19793	+
chrfrag1z29	176842	191730	scaffold96473	61	14949	+
chrfrag1z29	191830	224692	scaffold7112	0	32862	+
chrfrag1z29	224792	291064	scaffold16159	0	66272	+
chrfrag1z29	291164	332904	scaffold11497	0	41740	-
chrfrag1z29	333004	378154	scaffold37884	0	45150	+
chrfrag1z29	378254	612400	scaffold4601	0	234146	-
chrfrag1z29	612500	639074	scaffold17983	0	26574	-
chrfrag1z29	639174	764930	scaffold19239	0	125756	+
chrfrag1z29	764930	869882	scaffold788	61	105013	+
chrfrag1z29	869982	1058467	scaffold12445	0	188485	+
chrfrag1z29	1058567	1108372	scaffold22738	0	49805	+
chrfrag1z29	1108472	1119323	scaffold27740	0	10851	-
chrfrag1z29	1119423	1307575	scaffold939	0	188152	-
chrfrag1z29	1307675	1325885	scaffold15836	0	18210	-
chrfrag1z29	1325985	1375533	scaffold54988	0	49548	-
chrfrag1z29	1375633	1591943	scaffold7448	0	216310	+
chrfrag1z29	1592043	2100941	scaffold4777	0	508898	-
chrfrag1z29	2101041	2159989	scaffold22900	0	58948	-
chrfrag1z29	2160089	2171768	scaffold42411	0	11679	+
chrfrag1z29	2171868	2250909	scaffold15234	0	79041	-
chrfrag1z29	2251009	2375584	scaffold39013	0	124575	-
chrfrag1z29	2375684	2405642	scaffold14096	0	29958	+
chrfrag1z29	2405742	2619875	scaffold20743	0	214133	-
chrfrag1z29	2619975	2835891	scaffold5756	0	215916	-
chrfrag1z29	2835991	2869747	scaffold37444	0	33756	-
chrfrag1z29	2869747	2909351	scaffold29130	51	39655	+
chrfrag1z29	2909451	2919519	scaffold52579	0	10068	+
chrfrag1z29	2919619	2935149	scaffold43044	0	15530	-
chrfrag1z29	2935249	3106494	scaffold13214	0	171245	-
chrfrag1z29	3106594	3190639	scaffold19247	0	84045	-
chrfrag1z29	3190739	3231473	scaffold18957	0	40734	+
chrfrag1z29	3231573	3244443	scaffold37057	0	12870	+
chrfrag1z29	3244543	3339253	scaffold14698	0	94710	-
chrfrag1z29	3339353	3368975	scaffold53079	0	29622	-
chrfrag1z29	3369075	3390233	scaffold35815	0	21158	+
chrfrag1z29	3390333	3505531	scaffold18443	0	115198	-
chrfrag1z29	3505631	3524500	scaffold17486	0	18869	+
chrfrag1z29	3524600	3655569	scaffold15839	0	130969	+
chrfrag1z29	3655669	3745388	scaffold16066	0	89719	+
chrfrag1z29	3745488	3821368	scaffold45569	0	75880	-
chrfrag1z29	3821468	4080566	scaffold1187	0	259098	-
chrfrag1z29	4080666	4171187	scaffold12683	0	90521	-
chrfrag1z29	4171287	4360613	scaffold16925	0	189326	-
chrfrag1z29	4360713	4560697	scaffold1682	0	199984	+
chrfrag1z29	4560797	4684984	scaffold25686	0	124187	-
chrfrag1z29	4685084	4792347	scaffold3714	0	107263	+
chrfrag1z29	4792447	4806849	scaffold3714	107263	121665	-
chrfrag1z29	4806949	4835649	scaffold3714	121665	150365	+
chrfrag1z29	4835749	4866128	scaffold86847	0	30379	-
chrfrag1z29	4866228	5025770	scaffold11942	0	159542	-
chrfrag1z29	5025870	5097268	scaffold7371	0	71398	-
chrfrag1z29	5097368	5177329	scaffold25564	0	79961	+
chrfrag1z29	5177429	5329192	scaffold3929	0	151763	-
chrfrag1z29	5329292	5402141	scaffold25958	0	72849	-
chrfrag1z29	5402241	5461825	scaffold25216	0	59584	-
chrfrag1z29	5461825	5476657	scaffold18296	0	14832	-
chrfrag1z29	5476757	5507703	scaffold63648	0	30946	+
chrfrag1z29	5507803	5539167	scaffold28145	0	31364	-
chrfrag1z29	5539167	5616231	scaffold17133	51	77115	+
chrfrag1z29	5616331	5633155	scaffold86512	0	16824	+
chrfrag1z29	5633255	5650813	scaffold96795	0	17558	-
chrfrag1z29	5650913	5678443	scaffold7055	0	27530	+
chrfrag1z29	5678543	5703666	scaffold7213	0	25123	+
chrfrag1z29	5703766	5752588	scaffold13515	0	48822	+
chrfrag1z29	5752688	5776982	scaffold24837	0	24294	-
chrfrag1z29	5777082	5802897	scaffold39759	0	25815	-
chrfrag1z29	5802997	6270763	scaffold137	0	467766	+
chrfrag1z29	6270863	6435091	scaffold14323	0	164228	+
chrfrag1z29	6435191	6457213	scaffold39291	0	22022	-
chrfrag1z29	6457313	6544146	scaffold24677	0	86833	-
chrfrag1z29	6544246	6604743	scaffold35088	0	60497	+
chrfrag1z29	6604843	6982106	scaffold1673	0	377263	-
chrfrag1z29	6982206	6996483	scaffold53335	0	14277	+
chrfrag1z29	6996583	7016823	scaffold27551	0	20240	+
chrfrag1z29	7016923	7070177	scaffold33871	0	53254	-
chrfrag1z29	7070177	7186445	scaffold33048	61	116329	+
chrfrag1z29	7186545	7340558	scaffold1523	0	154013	+
chrfrag1z29	7340658	7357910	scaffold34749	0	17252	+
chrfrag1z29	7358010	7495786	scaffold2604	0	137776	+
chrfrag1z29	7495886	7698924	scaffold11259	0	203038	+
chrfrag1z29	7698924	8124739	scaffold5172	27	425842	+
chrfrag1z29	8124839	8290056	scaffold3049	0	165217	-
chrfrag1z29	8290156	8331912	scaffold22286	0	41756	+
chrfrag1z29	8332012	8422439	scaffold8673	0	90427	-
chrfrag1z29	8422439	8729074	scaffold4266	0	306635	-
chrfrag1z29	8729174	8810499	scaffold17517	0	81325	+
chrfrag1z29	8810599	8844468	scaffold11001	0	33869	+
chrfrag1z29	8844568	8915944	scaffold7961	0	71376	-
chrfrag1z29	8916044	9134213	scaffold4985	0	218169	-
chrfrag1z29	9134313	9186122	scaffold42638	0	51809	+
chrfrag1z29	9186222	9332740	scaffold8570	0	146518	+
chrfrag1z29	9332840	9408156	scaffold8244	0	75316	+
chrfrag1z29	9408256	9610301	scaffold1370	0	202045	-
chrfrag1z29	9610401	9621341	scaffold62539	0	10940	+
chrfrag1z29	9621441	9757229	scaffold7943	0	135788	+
chrfrag1z29	9757329	9957116	scaffold3971	0	199787	+
chrfrag1z29	9957216	10016873	scaffold19017	0	59657	-
chrfrag1z29	10016973	10086911	scaffold23993	0	69938	+
chrfrag1z29	10087011	10109873	scaffold68738	0	22862	+
chrfrag1z29	10109973	10196137	scaffold38650	0	86164	-
chrfrag1z29	10196237	10369478	scaffold767	0	173241	+
chrfrag1z29	10369578	10501394	scaffold1941	0	131816	+
chrfrag1z29	10501494	10643252	scaffold14965	0	141758	+
chrfrag1z29	10643352	10699262	scaffold15408	0	55910	+
chrfrag1z29	10699362	10766355	scaffold32443	0	66993	+
chrfrag1z29	10766455	10885729	scaffold14068	0	119274	-
chrfrag1z29	10885829	10901255	scaffold33653	0	15426	-
chrfrag1z29	10901255	10915876	scaffold100460	0	14621	-
chrfrag1z29	10915976	11246022	scaffold4385	0	330046	-
chrfrag1z29	11246122	11265524	scaffold36172	0	19402	-
chrfrag1z29	11265624	11287462	scaffold2761	0	21838	+
chrfrag1z29	11287562	11340755	scaffold9694	0	53193	+
chrfrag1z29	11340855	11365695	scaffold26614	0	24840	-
chrfrag1z29	11365795	11379207	scaffold55286	0	13412	+
chrfrag1z29	11379307	11424778	scaffold33560	0	45471	+
chrfrag1z29	11424878	11458532	scaffold3937	0	33654	+
chrfrag1z29	11458632	11488397	scaffold23581	0	29765	+
chrfrag1z29	11488497	11514487	scaffold46769	0	25990	-
chrfrag1z29	11514587	11628867	scaffold7461	0	114280	-
chrfrag1z29	11628967	11657570	scaffold61489	0	28603	-
chrfrag1z29	11657670	11696406	scaffold2494	0	38736	+
chrfrag1z29	11696506	11797823	scaffold16908	0	101317	+
chrfrag1z29	11797923	11818910	scaffold77948	0	20987	+
chrfrag1z29	11819010	11860913	scaffold36175	0	41903	-
chrfrag1z29	11861013	11884410	scaffold54751	0	23397	+
chrfrag1z29	11884510	11949135	scaffold21910	0	64625	-
chrfrag1z29	11949235	12050543	scaffold22107	0	101308	+
chrfrag1z29	12050643	12167939	scaffold4424	97032	214328	-
chrfrag1z29	12168039	12219393	scaffold4424	0	51354	-
chrfrag1z29	12219493	12285538	scaffold8364	0	66045	+
chrfrag1z29	12285638	12448956	scaffold16727	0	163318	-
chrfrag1z29	12449056	12469184	scaffold46692	0	20128	-
chrfrag1z29	12469284	12515945	scaffold69052	0	46661	+
chrfrag1z29	12516045	12569976	scaffold21155	0	53931	+
chrfrag1z29	12570076	12595578	scaffold50223	0	25502	-
chrfrag1z29	12595678	12634936	scaffold79503	0	39258	+
chrfrag1z29	12635036	12655037	scaffold25655	0	20001	-
chrfrag1z29	12655137	12834429	scaffold8254	0	179292	-
chrfrag1z29	12834529	12897132	scaffold32349	0	62603	-
chrfrag1z29	12897232	13340334	scaffold1529	0	443102	+
chrfrag1z29	13340434	13368199	scaffold11820	0	27765	-
chrfrag1z29	13368299	13394533	scaffold30487	0	26234	+
chrfrag1z29	13394633	13439129	scaffold30191	0	44496	-
chrfrag1z29	13439229	13733081	scaffold3440	0	293852	-
chrfrag1z29	13733181	13766952	scaffold13318	0	33771	-
chrfrag1z29	13767052	13812731	scaffold59177	0	45679	+
chrfrag1z29	13812831	13907093	scaffold1285	0	94262	+
chrfrag1z29	13907193	13921241	scaffold48536	0	14048	+
chrfrag1z29	13921341	13963305	scaffold17402	0	41964	+
chrfrag1z29	13963405	14103217	scaffold12893	0	139812	-
chrfrag1z29	14103217	14324729	scaffold21017	61	221634	+
chrfrag1z29	14324829	14463140	scaffold16752	0	138311	-
chrfrag1z24	0	159337	scaffold15712	0	159337	-
chrfrag1z8	0	41179	scaffold29995	0	41179	+
chrfrag1z8	41179	130440	scaffold7510	61	89383	+
chrfrag1z8	130540	170614	scaffold52996	0	40074	+
chrfrag1z16	0	471423	scaffold5401	0	471423	-
chrfrag1z17	0	40880	scaffold26809	33410	74290	+
chrfrag1z17	40980	187394	scaffold12647	0	146414	+
chrfrag1z17	187494	220904	scaffold26809	0	33410	+
chrfrag1z6	0	22003	scaffold9531	0	22003	+
chrfrag1z6	22103	45298	scaffold82945	0	23195	-
chrfrag1z6	45398	64642	scaffold26918	0	19244	-
chrfrag1z6	64742	75802	scaffold3012	0	11060	-
chrfrag1z6	75902	114008	scaffold14007	0	38106	+
chrfrag1z6	114108	402146	scaffold3012	11060	299098	+
chrfrag1z6	402246	640990	scaffold555	0	238744	-
chrfrag1z6	641090	652424	scaffold95788	0	11334	-
chrfrag1z6	652524	703924	scaffold18517	0	51400	-
chrfrag1z6	703924	784223	scaffold4586	0	80299	-
chrfrag1z6	784323	1063625	scaffold52	0	279302	-
chrfrag1z6	1063725	1131909	scaffold522	0	68184	-
chrfrag1z6	1132009	1164473	scaffold58666	0	32464	-
chrfrag1z6	1164573	1331472	scaffold2253	0	166899	+
chrfrag1z6	1331572	1369751	scaffold2322	34369	72548	-
chrfrag1z30	0	45678	scaffold4424	51354	97032	+
chrfrag1z27	0	33304	scaffold14996	0	33304	+
chrfrag1z27	33404	78785	scaffold32847	0	45381	-
chrfrag1z27	78885	93734	scaffold50870	0	14849	+
chrfrag1z27	93734	118088	scaffold51034	0	24354	-
chrfrag1z27	118188	263986	scaffold5790	0	145798	-
chrfrag1z27	264086	297637	scaffold21723	0	33551	-
chrfrag2d	0	154541	scaffold9211	0	154541	+
chrfrag2d	154641	216384	scaffold12811	0	61743	-
chrfrag2d	216484	247242	scaffold36982	0	30758	-
chrfrag2d	247342	283316	scaffold11317	0	35974	+
chrfrag2d	283416	310227	scaffold3810	0	26811	+
chrfrag2d	310327	349730	scaffold10995	0	39403	-
chrfrag2d	349830	362588	scaffold61766	0	12758	+
chrfrag2d	362688	432728	scaffold21187	0	70040	+
chrfrag2d	432828	487098	scaffold16	0	54270	+
chrfrag2d	487198	512038	scaffold21116	0	24840	-
chrfrag2d	512138	544366	scaffold60152	0	32228	-
chrfrag2d	544466	577835	scaffold7762	0	33369	+
chrfrag2d	577935	769686	scaffold1687	0	191751	+
chrfrag2d	769786	794564	scaffold119683	0	24778	-
chrfrag2d	794564	805092	C35082833	0	10528	-
chrfrag2d	805192	837937	scaffold20520	0	32745	+
chrfrag2d	837937	851651	scaffold96413	8	13722	+
chrfrag2d	851751	869300	scaffold56302	0	17549	+
chrfrag2d	869400	915659	scaffold14898	0	46259	+
chrfrag2d	915759	935967	scaffold75579	0	20208	-
chrfrag2d	936067	1022841	scaffold29213	0	86774	-
chrfrag2d	1022941	1036252	scaffold64260	0	13311	+
chrfrag2d	1036352	1050308	scaffold78416	0	13956	-
chrfrag2d	1050408	1132349	scaffold629	0	81941	-
chrfrag2d	1132449	1385724	scaffold1279	0	253275	+
chrfrag2d	1385824	1457981	scaffold12606	0	72157	-
chrfrag2d	1458081	1582414	scaffold8189	0	124333	+
chrfrag2d	1582514	1602511	scaffold38079	0	19997	+
chrfrag2d	1602611	1657739	scaffold13902	0	55128	-
chrfrag2d	1657839	1739998	scaffold13831	0	82159	-
chrfrag2d	1740098	1857762	scaffold17404	0	117664	-
chrfrag2d	1857862	2051803	scaffold2339	50127	244068	-
chrfrag2d	2051903	2104335	scaffold12694	0	52432	-
chrfrag2d	2104435	2154562	scaffold2339	0	50127	+
chrfrag2d	2154662	2208450	scaffold12694	52432	106220	+
chrfrag2d	2208550	2241160	scaffold60567	0	32610	+
chrfrag2d	2241260	2258789	scaffold45881	0	17529	+
chrfrag2d	2258889	2279283	scaffold52495	0	20394	-
chrfrag2d	2279383	2296065	scaffold82965	0	16682	-
chrfrag2d	2296165	2359960	scaffold9167	0	63795	+
chrfrag2d	2360060	2393538	scaffold77240	0	33478	+
chrfrag2d	2393638	2429315	scaffold38593	0	35677	-
chrfrag2d	2429415	2465991	scaffold19354	0	36576	-
chrfrag2d	2466091	2581958	scaffold14109	0	115867	-
chrfrag2d	2582058	2633502	scaffold20280	0	51444	-
chrfrag2d	2633602	2657059	scaffold48461	0	23457	+
chrfrag2d	2657159	2688045	scaffold49737	0	30886	-
chrfrag2d	2688145	2741608	scaffold17248	0	53463	-
chrfrag2d	2741708	2806604	scaffold26767	0	64896	-
chrfrag2d	2806704	2838830	scaffold7971	0	32126	+
chrfrag2d	2838930	2910246	scaffold25372	0	71316	+
chrfrag2d	2910346	2929713	scaffold14490	0	19367	+
chrfrag2d	2929813	2968901	scaffold44539	0	39088	-
chrfrag2d	2969001	3004498	scaffold31197	0	35497	+
chrfrag2d	3004598	3028259	scaffold58936	0	23661	+
chrfrag2d	3028359	3065417	scaffold1769	0	37058	+
chrfrag2d	3065517	3108522	scaffold9577	0	43005	-
chrfrag2d	3108622	3136543	scaffold111665	0	27921	+
chrfrag2d	3136643	3147965	scaffold107415	0	11322	+
chrfrag2d	3148065	3279798	scaffold8225	0	131733	-
chrfrag2d	3279898	3300893	scaffold67829	0	20995	+
chrfrag2d	3300993	3402227	scaffold17167	0	101234	+
chrfrag2d	3402327	3480801	scaffold10334	0	78474	+
chrfrag2d	3480901	3601825	scaffold20256	0	120924	+
chrfrag2d	3601925	3697208	scaffold13841	0	95283	-
chrfrag2d	3697308	4416319	scaffold962	0	719011	+
chrfrag2d	4416419	4907018	scaffold16061	0	490599	-
chrfrag2d	4907118	4958168	scaffold30975	0	51050	-
chrfrag2d	4958268	5082216	scaffold8	0	123948	+
chrfrag2d	5082316	5097362	scaffold9320	0	15046	+
chrfrag2d	5097462	5193587	scaffold22580	0	96125	+
chrfrag2d	5193687	5224273	scaffold19542	0	30586	+
chrfrag2d	5224373	5330886	scaffold23230	0	106513	-
chrfrag2d	5330986	5486511	scaffold15251	0	155525	+
chrfrag2d	5486611	5760316	scaffold11512	0	273705	+
chrfrag2d	5760416	5846010	scaffold10497	0	85594	+
chrfrag2d	5846110	6023001	scaffold3228	0	176891	+
chrfrag2d	6023101	6105659	scaffold27060	0	82558	-
chrfrag2d	6105759	6141538	scaffold19361	0	35779	-
chrfrag2d	6141638	6171326	scaffold3241	0	29688	-
chrfrag2d	6171426	6201117	scaffold16842	0	29691	-
chrfrag2d	6201217	6256710	scaffold19829	0	55493	+
chrfrag2d	6256810	6379496	scaffold13135	0	122686	+
chrfrag2d	6379596	6532778	scaffold700	0	153182	+
chrfrag2d	6532778	6587266	scaffold27757	5	54493	+
chrfrag2d	6587366	6664819	scaffold90	0	77453	-
chrfrag2d	6664919	6738711	scaffold15385	0	73792	-
chrfrag2d	6738711	6766670	scaffold48694	0	27959	-
chrfrag2d	6766770	6960930	scaffold974	0	194160	-
chrfrag2e	0	135887	scaffold15786	0	135887	-
chrfrag2e	135887	182163	scaffold4574	0	46276	-
chrfrag2e	182263	199802	scaffold41327	0	17539	+
chrfrag2e	199902	428794	scaffold4080	0	228892	-
chrfrag2e	428894	493595	scaffold3242	0	64701	-
chrfrag2e	493695	510393	scaffold69289	0	16698	-
chrfrag2e	510493	532856	scaffold15694	0	22363	+
chrfrag2e	532956	546285	scaffold43636	0	13329	-
chrfrag2e	546385	603490	scaffold4390	0	57105	-
chrfrag2e	603590	632974	scaffold13320	0	29384	+
chrfrag2e	633074	683316	scaffold934	0	50242	-
chrfrag2e	683416	780560	scaffold16446	0	97144	+
chrfrag2e	780660	938448	scaffold1932	0	157788	+
chrfrag2e	938548	1042068	scaffold30436	0	103520	-
chrfrag2e	1042168	1109605	scaffold4124	0	67437	-
chrfrag2e	1109705	1185320	scaffold47018	0	75615	+
chrfrag2e	1185420	1207227	scaffold37620	0	21807	-
chrfrag2e	1207327	1297068	scaffold8532	0	89741	+
chrfrag2e	1297168	1321691	scaffold8532	89741	114264	-
chrfrag2e	1321791	1499774	scaffold8532	114264	292247	+
chrfrag2e	1499874	1520178	scaffold17705	0	20304	-
chrfrag2e	1520278	1795818	scaffold951	0	275540	+
chrfrag2e	1795918	1908787	scaffold15384	0	112869	-
chrfrag2e	1908887	2364620	scaffold803	0	455733	-
chrfrag2e	2364720	2479803	scaffold5878	0	115083	-
chrfrag2e	2479903	2873092	scaffold3162	0	393189	+
chrfrag2e	2873192	2904977	scaffold39451	0	31785	+
chrfrag2e	2905077	3012328	scaffold25466	0	107251	+
chrfrag2e	3012428	3040241	scaffold47496	0	27813	+
chrfrag2e	3040341	3070982	scaffold22964	0	30641	-
chrfrag2e	3071082	3091067	scaffold30210	0	19985	-
chrfrag2e	3091167	3114023	scaffold28733	0	22856	-
chrfrag2e	3114123	3148399	scaffold9140	0	34276	+
chrfrag2e	3148499	3376956	scaffold4228	0	228457	+
chrfrag2e	3377056	3439434	scaffold10812	0	62378	-
chrfrag2e	3439534	3453237	scaffold12937	0	13703	+
chrfrag2e	3453337	3540602	scaffold14854	0	87265	+
chrfrag2e	3540702	3576217	scaffold19505	0	35515	-
chrfrag2e	3576317	3618570	scaffold26557	0	42253	-
chrfrag2e	3618670	3655013	scaffold72634	0	36343	-
chrfrag2e	3655113	3712663	scaffold25778	0	57550	+
chrfrag2e	3712763	3787601	scaffold10687	0	74838	-
chrfrag2e	3787701	3933974	scaffold13889	0	146273	+
chrfrag2e	3934074	3958860	scaffold5589	0	24786	-
chrfrag2e	3958960	4118479	scaffold4661	0	159519	-
chrfrag2e	4118579	4213946	scaffold10956	0	95367	-
chrfrag2e	4214046	4242317	scaffold28574	0	28271	+
chrfrag2e	4242417	4424805	scaffold24894	0	182388	+
chrfrag2e	4424905	4487475	scaffold10549	0	62570	+
chrfrag2e	4487575	4583265	scaffold16846	0	95690	-
chrfrag2e	4583365	4701311	scaffold6127	0	117946	+
chrfrag2e	4701411	4757656	scaffold14355	0	56245	+
chrfrag2e	4757756	4794946	scaffold7281	0	37190	-
chrfrag2e	4795046	4887676	scaffold11922	0	92630	-
chrfrag2e	4887776	4917461	scaffold12255	0	29685	+
chrfrag2e	4917561	4987859	scaffold64313	0	70298	-
chrfrag2e	4987959	5015971	scaffold15229	0	28012	+
chrfrag2e	5016071	5113318	scaffold23067	0	97247	-
chrfrag2f	0	241708	scaffold1018	60037	301745	+
chrfrag2f	241808	280186	scaffold15749	0	38378	-
chrfrag2f	280286	358411	scaffold5687	0	78125	+
chrfrag2f	358511	372966	scaffold36086	0	14455	+
chrfrag2f	373066	452283	scaffold12221	0	79217	-
chrfrag2f	452383	791410	scaffold10672	0	339027	+
chrfrag2f	791510	1467401	scaffold2122	0	675891	+
chrfrag2f	1467501	1730151	scaffold16588	0	262650	-
chrfrag2f	1730251	1792115	scaffold1494	0	61864	+
chrfrag2f	1792215	1852172	scaffold34306	0	59957	+
chrfrag2f	1852272	2092339	scaffold8401	0	240067	-
chrfrag2f	2092439	2173245	scaffold12468	0	80806	+
chrfrag2g	0	86761	scaffold14699	0	86761	+
chrfrag2g	86861	495323	scaffold1043	0	408462	-
chrfrag2g	495423	509591	scaffold92598	0	14168	-
chrfrag2g	509691	574823	scaffold25784	0	65132	-
chrfrag2g	574923	739606	scaffold10680	0	164683	+
chrfrag2g	739706	823978	scaffold21549	0	84272	+
chrfrag2g	824078	841847	scaffold88519	0	17769	-
chrfrag2g	841947	856190	scaffold42390	0	14243	-
chrfrag2g	856290	872408	scaffold15067	0	16118	+
chrfrag2g	872508	890059	scaffold18573	0	17551	-
chrfrag2g	890159	920393	scaffold23534	0	30234	+
chrfrag2g	920493	1074088	scaffold13598	0	153595	+
chrfrag2g	1074188	1087454	scaffold52094	0	13266	+
chrfrag2g	1087554	1236576	scaffold1461	0	149022	-
chrfrag2g	1236676	1296713	scaffold1018	0	60037	+
chrfrag2h	0	107379	scaffold2210	0	107379	+
chrfrag2h	107479	119446	scaffold58168	0	11967	+
chrfrag2h	119546	186887	scaffold18539	0	67341	-
chrfrag2h	186987	291798	scaffold19957	0	104811	-
chrfrag2h	291898	393947	scaffold12717	0	102049	+
chrfrag2h	394047	656851	scaffold7771	0	262804	-
chrfrag2h	656951	727096	scaffold91324	0	70145	-
chrfrag2h	727196	786325	scaffold108229	0	59129	+
chrfrag2h	786425	896615	scaffold2053	0	110190	-
chrfrag2h	896715	1195828	scaffold3013	0	299113	+
chrfrag2h	1195928	1324082	scaffold509	0	128154	+
chrfrag2h	1324082	1387357	scaffold11744	0	63275	-
chrfrag2h	1387457	1406937	scaffold101561	0	19480	+
chrfrag2h	1407037	1426265	scaffold26272	0	19228	+
chrfrag2h	1426365	1497312	scaffold16077	0	70947	-
chrfrag2h	1497412	1533753	scaffold2603	0	36341	+
chrfrag2h	1533753	1597488	scaffold43481	0	63735	-
chrfrag2h	1597588	1641698	scaffold63863	0	44110	+
chrfrag2h	1641798	1836360	scaffold13879	0	194562	-
chrfrag2h	1836460	1861723	scaffold47098	0	25263	+
chrfrag2h	1861823	1893485	scaffold23505	0	31662	+
chrfrag2h	1893585	2019810	scaffold3131	0	126225	+
chrfrag2h	2019910	2375769	scaffold3552	0	355859	+
chrfrag2h	2375869	2446231	scaffold21925	0	70362	+
chrfrag2h	2446331	2549279	scaffold2985	0	102948	+
chrfrag2h	2549379	3009718	scaffold366	0	460339	+
chrfrag2h	3009818	3057109	scaffold11283	0	47291	-
chrfrag2h	3057209	3207332	scaffold199	0	150123	-
chrfrag2h	3207432	3241825	scaffold27352	0	34393	-
chrfrag2h	3241925	3762015	scaffold561	0	520090	-
chrfrag2h	3762115	3876868	scaffold12611	0	114753	-
chrfrag2h	3876968	4169915	scaffold2434	25995	318942	-
chrfrag2h	4170015	4316939	scaffold33656	0	146924	-
chrfrag2h	4317039	4365431	scaffold35363	0	48392	-
chrfrag2h	4365531	4597542	scaffold406	0	232011	-
chrfrag2h	4597642	4654796	scaffold7611	0	57154	+
chrfrag2h	4654896	4863134	scaffold6095	0	208238	+
chrfrag2h	4863134	5251130	scaffold2238	61	388057	+
chrfrag2h	5251230	5274471	scaffold21111	0	23241	-
chrfrag2h	5274571	5293277	scaffold35157	0	18706	+
chrfrag2h	5293377	5442682	scaffold12778	0	149305	+
chrfrag2h	5442782	5764194	scaffold12921	0	321412	-
chrfrag2h	5764294	6141806	scaffold11270	0	377512	-
chrfrag2h	6141906	6542611	scaffold2915	0	400705	-
chrfrag2h	6542611	7059205	scaffold1218	61	516655	+
chrfrag2h	7059305	7331857	scaffold2240	0	272552	+
chrfrag2h	7331957	7520879	scaffold1306	0	188922	+
chrfrag2h	7520979	8170147	scaffold71	0	649168	+
chrfrag2h	8170247	8697723	scaffold6152	0	527476	-
chrfrag2h	8697823	8934927	scaffold9580	0	237104	+
chrfrag2h	8935027	9070907	scaffold7489	0	135880	-
chrfrag2h	9071007	9088632	scaffold3023	0	17625	-
chrfrag2h	9088732	9214902	scaffold2126	0	126170	-
chrfrag2h	9215002	9424205	scaffold12131	0	209203	-
chrfrag2h	9424305	9531127	scaffold9616	0	106822	+
chrfrag2h	9531227	9758225	scaffold4353	0	226998	+
chrfrag2i	0	25995	scaffold2434	0	25995	+
chrfrag2j	0	70600	scaffold6204	0	70600	+
chrfrag2j	70700	97330	scaffold45499	0	26630	+
chrfrag2j	97430	123669	scaffold23603	0	26239	-
chrfrag2j	123669	413097	scaffold3188	61	289489	+
chrfrag2j	413197	443664	scaffold15550	0	30467	+
chrfrag2j	443764	1162890	scaffold1369	0	719126	+
chrfrag2j	1162890	1217527	scaffold37037	0	54637	-
chrfrag2j	1217627	1554505	scaffold4407	0	336878	+
chrfrag2j	1554605	1585097	scaffold59477	0	30492	-
chrfrag2j	1585197	1598661	scaffold57990	0	13464	+
chrfrag2j	1598761	1636080	scaffold12130	0	37319	+
chrfrag2j	1636180	1775620	scaffold6350	0	139440	-
chrfrag2j	1775720	1941612	scaffold8856	0	165892	+
chrfrag2j	1941712	2429049	scaffold597	0	487337	-
chrfrag2j	2429049	2789205	scaffold3674	61	360217	+
chrfrag2j	2789305	2857492	scaffold26861	0	68187	-
chrfrag2j	2857592	2932110	scaffold82737	0	74518	+
chrfrag2j	2932210	3230452	scaffold9241	0	298242	+
chrfrag2j	3230552	3425007	scaffold2748	0	194455	-
chrfrag2j	3425007	3592666	scaffold4622	565551	733210	-
chrfrag2j	3592766	3608082	scaffold4622	550235	565551	+
chrfrag2j	3608182	4158417	scaffold4622	0	550235	-
chrfrag2j	4158517	4667035	scaffold1610	0	508518	+
chrfrag2j	4667135	4678570	scaffold1610	508518	519953	-
chrfrag2j	4678670	4735754	scaffold21869	0	57084	+
chrfrag2j	4735854	5071753	scaffold6065	0	335899	-
chrfrag2j	5071853	5485222	scaffold1140	0	413369	-
chrfrag2j	5485322	5496728	scaffold84329	0	11406	+
chrfrag2j	5496828	5580655	scaffold1927	0	83827	-
chrfrag2j	5580755	5623639	scaffold24287	0	42884	-
chrfrag2j	5623739	5701860	scaffold12897	0	78121	+
chrfrag2j	5701960	5718150	scaffold10818	0	16190	-
chrfrag2j	5718250	5735453	scaffold55366	0	17203	+
chrfrag2j	5735553	5788048	scaffold13732	0	52495	+
chrfrag2j	5788148	5808558	scaffold2438	176305	196715	-
chrfrag2j	5808658	5968098	scaffold2438	0	159440	-
chrfrag2j	5968198	6362413	scaffold1555	0	394215	+
chrfrag2j	6362513	6741492	scaffold2383	0	378979	-
chrfrag2j	6741592	6911147	scaffold10024	0	169555	+
chrfrag2j	6911247	7341607	scaffold3476	0	430360	-
chrfrag2j	7341707	7407067	scaffold26962	0	65360	-
chrfrag2j	7407167	7660795	scaffold13735	0	253628	+
chrfrag2j	7660895	7848666	scaffold4988	0	187771	-
chrfrag2j	7848666	8123419	scaffold9357	0	274753	-
chrfrag2j	8123519	8765232	scaffold190	0	641713	+
chrfrag2j	8765332	8813181	scaffold23228	0	47849	+
chrfrag2j	8813181	8865280	scaffold18669	0	52099	-
chrfrag2j	8865380	9205179	scaffold10794	0	339799	+
chrfrag2j	9205279	9352906	scaffold1045	0	147627	-
chrfrag2j	9353006	9388972	scaffold9359	0	35966	-
chrfrag2j	9389072	9911896	scaffold359	0	522824	-
chrfrag2j	9911996	9999480	scaffold17389	0	87484	+
chrfrag2j	9999580	10050078	scaffold52876	0	50498	-
chrfrag2j	10050178	10506906	scaffold373	0	456728	-
chrfrag2j	10507006	10899736	scaffold9060	0	392730	-
chrfrag2j	10899836	10937475	scaffold11787	0	37639	+
chrfrag2j	10937575	11156317	scaffold1387	0	218742	-
chrfrag2j	11156417	11203422	scaffold50247	0	47005	+
chrfrag2j	11203522	11240260	scaffold30654	0	36738	+
chrfrag2j	11240360	11436587	scaffold13321	0	196227	-
chrfrag2j	11436687	11982195	scaffold1290	0	545508	+
chrfrag2j	11982295	12398945	scaffold3978	0	416650	+
chrfrag2j	12399045	12456763	scaffold1005	0	57718	-
chrfrag2j	12456863	12503247	scaffold37943	0	46384	+
chrfrag2j	12503347	12596749	scaffold33053	0	93402	-
chrfrag2j	12596849	12735339	scaffold12523	0	138490	+
chrfrag2j	12735439	12880570	scaffold1395	0	145131	+
chrfrag2j	12880670	13029528	scaffold8707	0	148858	+
chrfrag2j	13029628	13262276	scaffold7656	0	232648	-
chrfrag2j	13262376	13312297	scaffold4782	0	49921	+
chrfrag2j	13312397	13361137	scaffold27106	0	48740	+
chrfrag2j	13361237	13548687	scaffold10952	0	187450	-
chrfrag2j	13548787	13575539	scaffold80100	0	26752	+
chrfrag2j	13575639	13590214	scaffold47576	0	14575	+
chrfrag2j	13590314	13757995	scaffold9532	0	167681	-
chrfrag2j	13758095	13866685	scaffold23326	0	108590	+
chrfrag2j	13866785	13965657	scaffold3980	0	98872	+
chrfrag2j	13965657	14068276	scaffold18165	0	102619	-
chrfrag2j	14068276	14119557	scaffold73945	57	51338	+
chrfrag2j	14119657	14254439	scaffold4334	0	134782	+
chrfrag2j	14254539	14277674	scaffold25796	0	23135	-
chrfrag2j	14277774	14356903	scaffold25132	0	79129	-
chrfrag2j	14357003	14390531	scaffold27275	0	33528	+
chrfrag2j	14390631	14408157	scaffold19326	30964	48490	+
chrfrag2k	0	16865	scaffold2438	159440	176305	+
chrfrag2l	0	36284	scaffold28349	0	36284	+
chrfrag2m	0	130113	scaffold2706	149935	280048	+
chrfrag2m	130213	819142	scaffold7962	0	688929	+
chrfrag2m	819242	903184	scaffold5731	0	83942	+
chrfrag2m	903284	1089716	scaffold4656	0	186432	-
chrfrag2m	1089816	1101668	scaffold784	0	11852	+
chrfrag2m	1101768	1112364	scaffold55705	0	10596	+
chrfrag2m	1112464	1178040	scaffold18146	0	65576	+
chrfrag2m	1178140	1578945	scaffold3928	0	400805	+
chrfrag2m	1579045	1610240	scaffold78338	0	31195	-
chrfrag2m	1610340	1844214	scaffold141	0	233874	+
chrfrag2m	1844314	1874801	scaffold18470	0	30487	+
chrfrag2m	1874901	1893460	scaffold10713	0	18559	+
chrfrag2m	1893560	2339257	scaffold1200	0	445697	+
chrfrag2m	2339357	2439466	scaffold17243	0	100109	+
chrfrag2m	2439566	3254746	scaffold829	0	815180	+
chrfrag2m	3254846	3301018	scaffold19326	48490	94662	-
chrfrag2m	3301118	3332082	scaffold19326	0	30964	-
chrfrag2m	3332182	3371174	scaffold196	0	38992	-
chrfrag2m	3371274	3388527	scaffold24414	0	17253	-
chrfrag2m	3388627	3474124	scaffold10257	0	85497	+
chrfrag2m	3474224	3666837	scaffold18511	0	192613	+
chrfrag2n	0	149935	scaffold2706	0	149935	-
chrfrag2n	150035	182806	scaffold701	0	32771	+
chrfrag2n	182906	271019	scaffold20910	0	88113	+
chrfrag2n	271119	307592	scaffold39729	0	36473	-
chrfrag2n	307692	540274	scaffold15271	0	232582	+
chrfrag2n	540374	904726	scaffold8745	0	364352	-
chrfrag2n	904826	1085114	scaffold998	0	180288	+
chrfrag2n	1085214	1122654	scaffold23274	0	37440	-
chrfrag2n	1122754	1629843	scaffold13299	0	507089	-
chrfrag2n	1629943	1740516	scaffold30002	0	110573	-
chrfrag2n	1740616	2112333	scaffold19327	0	371717	-
chrfrag2o	0	81940	scaffold5736	0	81940	-
chrfrag2o	82040	426773	scaffold6713	0	344733	+
chrfrag2o	426873	471404	scaffold14135	0	44531	-
chrfrag2o	471504	583699	scaffold1968	0	112195	-
chrfrag2o	583799	632175	scaffold818	0	48376	+
chrfrag2o	632275	967758	scaffold8734	0	335483	+
chrfrag2o	967858	1096026	scaffold9960	0	128168	-
chrfrag2o	1096126	1201071	scaffold4137	0	104945	+
chrfrag2o	1201171	1383743	scaffold6843	0	182572	+
chrfrag2o	1383843	1598896	scaffold12784	0	215053	+
chrfrag2p	0	324067	scaffold9923	0	324067	+
chrfrag2p	324167	1075875	scaffold2805	0	751708	-
chrfrag2p	1075975	1400868	scaffold1090	0	324893	-
chrfrag2p	1400968	1428412	scaffold45123	0	27444	+
chrfrag2p	1428512	1441592	scaffold63533	0	13080	-
chrfrag2p	1441692	1599848	scaffold1423	0	158156	-
chrfrag2p	1599948	1729584	scaffold13182	0	129636	-
chrfrag2p	1729684	1770899	scaffold42002	0	41215	+
chrfrag2p	1770999	2354850	scaffold1259	0	583851	+
chrfrag2q	0	291198	scaffold3628	0	291198	+
chrfrag2q	291298	502171	scaffold3405	0	210873	+
chrfrag2r	0	120219	scaffold3608	0	120219	-
chrfrag2r	120319	145083	scaffold20400	0	24764	+
chrfrag2r	145183	347177	scaffold7843	0	201994	-
chrfrag2r	347277	697283	scaffold4041	0	350006	-
chrfrag2r	697383	709784	scaffold981	0	12401	-
chrfrag2s	0	23285	scaffold2764	668856	692141	-
chrfrag2s	23385	229397	scaffold2764	692141	898153	+
chrfrag2s	229397	318818	scaffold8904	61	89543	+
chrfrag2s	318918	384497	scaffold2935	0	65579	-
chrfrag2s	384597	544227	scaffold1531	0	159630	+
chrfrag2s	544327	626207	scaffold10367	0	81880	-
chrfrag2s	626307	796039	scaffold14	0	169732	+
chrfrag2s	796039	930987	scaffold2404	5	134953	+
chrfrag2s	931087	1139184	scaffold808	0	208097	-
chrfrag2s	1139284	1316496	scaffold7404	0	177212	+
chrfrag2s	1316596	1337344	scaffold124587	0	20748	-
chrfrag2s	1337444	1566093	scaffold2288	0	228649	+
chrfrag2s	1566193	1633586	scaffold7068	0	67393	-
chrfrag2s	1633686	1696673	scaffold28171	0	62987	+
chrfrag2s	1696773	1861907	scaffold5825	0	165134	-
chrfrag2t	0	317501	scaffold271	0	317501	-
chrfrag2t	317601	374680	scaffold17671	0	57079	-
chrfrag2t	374780	570752	scaffold9641	0	195972	-
chrfrag2t	570852	1239708	scaffold2764	0	668856	+
chrfrag2u	0	70380	scaffold31318	0	70380	+
chrfrag2u	70480	161932	scaffold15130	0	91452	+
chrfrag2u	162032	498012	scaffold13581	0	335980	-
chrfrag2u	498012	544022	scaffold12100	0	46010	-
chrfrag2u	544122	622792	scaffold17228	0	78670	+
chrfrag2u	622892	920068	scaffold9188	0	297176	+
chrfrag2u	920168	1029898	scaffold9725	0	109730	-
chrfrag2u	1029998	1261276	scaffold1418	0	231278	+
chrfrag2u	1261376	1490398	scaffold4736	0	229022	-
chrfrag2u	1490498	1709564	scaffold4606	0	219066	-
chrfrag2u	1709664	1919059	scaffold12111	0	209395	-
chrfrag2u	1919159	2440059	scaffold4066	0	520900	-
chrfrag2u	2440159	2547413	scaffold4243	0	107254	-
chrfrag2u	2547513	2644077	scaffold15132	0	96564	-
chrfrag2u	2644177	2677682	scaffold61525	0	33505	-
chrfrag2u	2677782	2699233	scaffold19919	0	21451	-
chrfrag2u	2699333	2750947	scaffold33689	0	51614	-
chrfrag2u	2751047	3419944	scaffold3881	0	668897	+
chrfrag2u	3420044	3530162	scaffold5934	0	110118	+
chrfrag2u	3530262	3706524	scaffold14073	0	176262	+
chrfrag2u	3706624	4496849	scaffold503	0	790225	+
chrfrag2u	4496949	4554257	scaffold71858	0	57308	-
chrfrag2u	4554357	4605820	scaffold18749	0	51463	-
chrfrag2u	4605920	4637461	scaffold79829	0	31541	-
chrfrag2u	4637561	4697110	scaffold35131	0	59549	-
chrfrag2u	4697210	5138529	scaffold17613	0	441319	+
chrfrag2u	5138629	5261886	scaffold38253	0	123257	-
chrfrag2u	5261986	5432518	scaffold15773	0	170532	+
chrfrag2u	5432618	5968087	scaffold6878	0	535469	+
chrfrag2u	5968187	6173635	scaffold4841	0	205448	-
chrfrag2u	6173735	6362422	scaffold19809	0	188687	+
chrfrag2v	0	23874	scaffold6455	0	23874	+
chrfrag2w	0	293470	scaffold3411	0	293470	-
chrfrag2w	293470	351874	scaffold9356	0	58404	-
chrfrag2w	351974	472458	scaffold3085	0	120484	+
chrfrag2w	472558	552134	scaffold11733	0	79576	-
chrfrag2w	552234	612406	scaffold15209	0	60172	+
chrfrag2w	612506	631499	scaffold14419	0	18993	-
chrfrag2w	631599	680195	scaffold2310	0	48596	-
chrfrag2w	680295	736511	scaffold23527	0	56216	-
chrfrag2w	736611	959690	scaffold11916	0	223079	-
chrfrag2w	959790	1232081	scaffold9483	0	272291	-
chrfrag2w	1232181	1253690	scaffold106687	0	21509	-
chrfrag2w	1253790	1295994	scaffold3276	0	42204	+
chrfrag2w	1296094	1325943	scaffold1392	0	29849	+
chrfrag2w	1326043	1397653	scaffold2595	177402	249012	+
chrfrag2w	1397753	1575155	scaffold2595	0	177402	-
chrfrag2w	1575255	1628798	scaffold52131	0	53543	-
chrfrag2w	1628898	1860689	scaffold29832	0	231791	-
chrfrag2w	1860789	1979105	scaffold7369	0	118316	+
chrfrag2w	1979205	2013968	scaffold112930	0	34763	+
chrfrag2w	2014068	2092955	scaffold19598	0	78887	-
chrfrag2w	2093055	2109204	scaffold139398	0	16149	-
chrfrag2w	2109304	2187788	scaffold23675	0	78484	-
chrfrag2w	2187888	2227743	scaffold35808	0	39855	+
chrfrag2w	2227843	2242195	scaffold104786	0	14352	+
chrfrag2w	2242195	2294764	scaffold4924	61	52630	+
chrfrag2w	2294864	2318764	scaffold15863	0	23900	+
chrfrag2w	2318864	2359193	scaffold44922	0	40329	+
chrfrag2w	2359293	2490435	scaffold12232	0	131142	+
chrfrag2w	2490535	2512515	scaffold65838	0	21980	-
chrfrag2w	2512615	2558503	scaffold36716	0	45888	-
chrfrag2w	2558603	2585350	scaffold32328	0	26747	-
chrfrag2w	2585450	2664884	scaffold28959	0	79434	+
chrfrag2w	2664984	2685519	scaffold39696	0	20535	-
chrfrag2w	2685519	2756387	scaffold30986	61	70929	+
chrfrag2w	2756487	2778096	scaffold34728	0	21609	-
chrfrag2w	2778196	2806605	scaffold34849	0	28409	-
chrfrag2w	2806705	2858323	scaffold5860	0	51618	-
chrfrag2w	2858323	2884864	scaffold17706	61	26602	+
chrfrag2w	2884964	2898923	scaffold6688	0	13959	+
chrfrag2w	2899023	2918411	scaffold29799	0	19388	+
chrfrag2w	2918511	2940847	scaffold4371	0	22336	-
chrfrag2w	2940947	2957582	scaffold58284	0	16635	-
chrfrag2w	2957682	3077812	scaffold17617	0	120130	+
chrfrag2w	3077912	3092306	scaffold59273	0	14394	-
chrfrag2w	3092406	3191848	scaffold24302	0	99442	-
chrfrag2w	3191948	3394808	scaffold3309	0	202860	+
chrfrag2w	3394908	3426319	scaffold18742	0	31411	-
chrfrag2w	3426419	3449850	scaffold74692	0	23431	+
chrfrag2w	3449950	3657780	scaffold9054	0	207830	-
chrfrag2w	3657880	3798233	scaffold5896	0	140353	+
chrfrag2w	3798333	3810551	scaffold33254	0	12218	-
chrfrag2w	3810651	3848467	scaffold15748	0	37816	-
chrfrag2w	3848567	3919673	scaffold5555	0	71106	-
chrfrag2w	3919773	3964769	scaffold30558	0	44996	+
chrfrag2w	3964869	4027440	scaffold25823	0	62571	+
chrfrag2w	4027540	4084067	scaffold18098	0	56527	+
chrfrag2w	4084167	4263984	scaffold2929	0	179817	+
chrfrag2w	4264084	4369596	scaffold13507	0	105512	-
chrfrag2w	4369696	4455809	scaffold2860	0	86113	+
chrfrag2w	4455909	4468833	scaffold26863	0	12924	+
chrfrag2w	4468933	4503832	scaffold8969	0	34899	+
chrfrag2w	4503932	4551567	scaffold60154	0	47635	-
chrfrag2w	4551567	4570529	scaffold35668	61	19023	+
chrfrag2w	4570629	5073352	scaffold11491	0	502723	-
chrfrag2w	5073452	5106965	scaffold16170	0	33513	+
chrfrag2w	5107065	5228811	scaffold10063	0	121746	-
chrfrag2w	5228911	5505679	scaffold12620	0	276768	-
chrfrag2w	5505779	5687247	scaffold13333	0	181468	-
chrfrag2w	5687347	5961334	scaffold13246	0	273987	+
chrfrag2w	5961434	6551565	scaffold6939	0	590131	+
chrfrag2w	6551665	6680579	scaffold8459	0	128914	+
chrfrag2w	6680679	6763223	scaffold24428	0	82544	-
chrfrag2w	6763323	6786328	scaffold53676	0	23005	+
chrfrag2w	6786428	6850515	scaffold19370	0	64087	-
chrfrag2w	6850615	7108597	scaffold14489	0	257982	+
chrfrag2w	7108697	7143471	scaffold16917	0	34774	+
chrfrag2w	7143571	7173618	scaffold28858	0	30047	-
chrfrag2w	7173618	7269755	scaffold3222	61	96198	+
chrfrag2x	0	71446	scaffold18459	0	71446	-
chrfrag2x	71546	109854	scaffold23732	0	38308	-
chrfrag2x	109954	154233	scaffold40419	0	44279	-
chrfrag2x	154333	225955	scaffold34444	0	71622	+
chrfrag2x	226055	557554	scaffold4541	0	331499	-
chrfrag2x	557654	718753	scaffold521	0	161099	+
chrfrag2x	718853	1000941	scaffold11887	0	282088	-
chrfrag2x	1001041	1071295	scaffold11692	0	70254	-
chrfrag2x	1071395	1147000	scaffold47418	0	75605	-
chrfrag2x	1147100	1235364	scaffold5478	0	88264	-
chrfrag2x	1235464	1337728	scaffold2265	0	102264	+
chrfrag2x	1337828	1437309	scaffold16572	0	99481	+
chrfrag2x	1437409	1461027	scaffold69595	0	23618	-
chrfrag2x	1461127	1631919	scaffold22268	0	170792	+
chrfrag2x	1632019	1709131	scaffold1132	0	77112	+
chrfrag2x	1709231	1735530	scaffold15903	0	26299	+
chrfrag2x	1735630	1839641	scaffold3199	0	104011	+
chrfrag2x	1839741	1876516	scaffold47917	0	36775	+
chrfrag2x	1876616	2039755	scaffold7244	0	163139	-
chrfrag2x	2039855	2119060	scaffold24082	0	79205	-
chrfrag2x	2119160	2234679	scaffold18827	0	115519	-
chrfrag2x	2234779	2267776	scaffold10003	0	32997	-
chrfrag2x	2267876	2300221	scaffold1378	0	32345	-
chrfrag2x	2300321	2358428	scaffold8091	0	58107	+
chrfrag2x	2358528	2385787	scaffold59190	0	27259	-
chrfrag2x	2385887	2463876	scaffold44290	0	77989	-
chrfrag2x	2463976	2511333	scaffold5320	0	47357	-
chrfrag2x	2511433	2745316	scaffold2349	0	233883	-
chrfrag2x	2745416	2900882	scaffold31416	0	155466	+
chrfrag2x	2900982	2960036	scaffold21688	0	59054	+
chrfrag2x	2960136	2999100	scaffold8295	13083	52047	+
chrfrag2x	2999200	3012283	scaffold8295	0	13083	-
chrfrag2x	3012383	3036085	scaffold49299	0	23702	-
chrfrag2x	3036185	3112678	scaffold18954	0	76493	+
chrfrag2x	3112778	3173263	scaffold9262	0	60485	-
chrfrag2x	3173363	3204361	scaffold23251	0	30998	+
chrfrag2x	3204461	3232883	scaffold769	0	28422	+
chrfrag2x	3232983	3245940	scaffold60012	0	12957	+
chrfrag2x	3246040	3336698	scaffold20548	0	90658	-
chrfrag2x	3336798	3367662	scaffold30199	0	30864	+
chrfrag2x	3367762	3437798	scaffold2704	0	70036	+
chrfrag2x	3437898	3532938	scaffold11521	0	95040	+
chrfrag2x	3533038	3569809	scaffold12304	0	36771	+
chrfrag2y	0	60891	scaffold124	0	60891	-
chrfrag2y	60991	147217	scaffold25449	0	86226	-
chrfrag2y	147317	287320	scaffold5089	0	140003	+
chrfrag2z5	0	142256	scaffold11107	0	142256	+
chrfrag2z4_16a	0	397491	scaffold9222	0	397491	-
chrfrag2z4_16a	397591	504032	scaffold10789	0	106441	-
chrfrag2z4_16a	504132	625700	scaffold14120	0	121568	+
chrfrag2z4_16a	625800	678701	scaffold5864	0	52901	+
chrfrag2z4_16a	678801	694024	scaffold48809	0	15223	-
chrfrag2z4_16a	694124	722054	scaffold17394	0	27930	-
chrfrag2z4_16a	722154	1024485	scaffold5843	0	302331	-
chrfrag2z4_16a	1024585	1056173	scaffold13759	0	31588	+
chrfrag2z4_16a	1056273	1967623	scaffold4176	0	911350	+
chrfrag2z4_16a	1967723	1993878	scaffold87338	0	26155	-
chrfrag2z4_16a	1993878	2164428	scaffold6902	0	170550	-
chrfrag2z4_16a	2164528	2228532	scaffold32472	0	64004	+
chrfrag2z4_16a	2228632	2388213	scaffold1047	0	159581	+
chrfrag2z4_16a	2388313	2471083	scaffold2026	0	82770	-
chrfrag2z4_16a	2471183	2601099	scaffold1515	0	129916	-
chrfrag2z4_16a	2601199	2814179	scaffold6577	0	212980	+
chrfrag2z4_16a	2814279	2891971	scaffold5820	0	77692	-
chrfrag2z4_16a	2892071	3566054	scaffold9952	0	673983	+
chrfrag2z4_16a	3566154	3600715	scaffold45779	0	34561	+
chrfrag2z4_16a	3600815	3818759	scaffold11946	0	217944	+
chrfrag2z4_16a	3818859	4065104	scaffold8794	0	246245	-
chrfrag2z4_16a	4065204	4119112	scaffold4940	0	53908	-
chrfrag2z4_16a	4119212	4168093	scaffold1032	0	48881	-
chrfrag2z4_16a	4168193	4479914	scaffold5060	0	311721	+
chrfrag2z4_16a	4480014	4593606	scaffold45602	0	113592	-
chrfrag2z4_16a	4593706	4629520	scaffold24744	0	35814	-
chrfrag2z4_16a	4629620	4689255	scaffold12594	0	59635	-
chrfrag2z4_16a	4689355	4752684	scaffold3282	370069	433398	-
chrfrag2z4_16a	4752784	4769647	scaffold3282	353206	370069	+
chrfrag2z4_16a	4769747	5122953	scaffold3282	0	353206	-
chrfrag2z4_16a	5123053	5137888	scaffold58528	0	14835	-
chrfrag2z4_16a	5137988	5303195	scaffold7014	0	165207	+
chrfrag2z4_16a	5303295	5346501	scaffold40977	0	43206	-
chrfrag2z4_16a	5346601	5388370	scaffold6619	0	41769	-
chrfrag2z4_16a	5388470	5412128	scaffold27574	0	23658	-
chrfrag2z4_16a	5412228	6229744	scaffold5405	0	817516	+
chrfrag2z4_16a	6229844	6247338	scaffold8457	0	17494	-
chrfrag2z4_16a	6247438	6348027	scaffold17636	0	100589	+
chrfrag2z4_16a	6348127	6489327	scaffold33474	0	141200	+
chrfrag2z4_16a	6489427	6581218	scaffold23630	0	91791	+
chrfrag2z4_16a	6581318	6777384	scaffold11376	0	196066	-
chrfrag2z4_16a	6777484	6837892	scaffold1326	0	60408	-
chrfrag2z4_16a	6837992	6964037	scaffold20771	0	126045	+
chrfrag2z4_16a	6964137	6999617	scaffold21504	0	35480	+
chrfrag2z4_16a	6999717	7039660	scaffold21414	0	39943	-
chrfrag2z4_16a	7039760	7071954	scaffold12485	0	32194	+
chrfrag2z4_16a	7072054	7105598	scaffold14725	0	33544	+
chrfrag2z4_16a	7105698	7220105	scaffold10234	0	114407	-
chrfrag2z4_16a	7220205	7330840	scaffold7275	0	110635	-
chrfrag2z4_16a	7330940	7357701	scaffold2534	0	26761	-
chrfrag2z4_16a	7357801	7388307	scaffold13304	0	30506	+
chrfrag2z4_16a	7388407	7545571	scaffold10888	0	157164	-
chrfrag2z4_16a	7545671	7658477	scaffold10460	0	112806	+
chrfrag2z4_16a	7658577	7676991	scaffold82054	0	18414	-
chrfrag2z4_16a	7677091	7951203	scaffold6758	0	274112	-
chrfrag2z4_16a	7951303	8440308	scaffold7345	0	489005	+
chrfrag2z4_16a	8440408	8708769	scaffold3009	0	268361	-
chrfrag2z4_16a	8708869	8800381	scaffold13984	0	91512	-
chrfrag2z4_16a	8800481	8886430	scaffold8615	0	85949	-
chrfrag2z4_16a	8886530	8954384	scaffold66901	0	67854	+
chrfrag2z4_16a	8954484	9044511	scaffold44621	0	90027	+
chrfrag2z4_16a	9044611	9068964	scaffold10039	0	24353	+
chrfrag2z4_16a	9069064	9093218	scaffold21862	0	24154	+
chrfrag2z4_16a	9093318	9184975	scaffold15447	0	91657	-
chrfrag2z4_16a	9185075	9210577	scaffold42568	0	25502	-
chrfrag2z4_16a	9210677	9400234	scaffold16183	0	189557	+
chrfrag2z4_16a	9400334	9764543	scaffold5510	0	364209	-
chrfrag2z4_16a	9764643	9780746	scaffold18550	0	16103	-
chrfrag2z4_16a	9780846	9797752	scaffold70575	0	16906	-
chrfrag2z4_16a	9797852	9842727	scaffold31429	0	44875	-
chrfrag2z4_16a	9842827	9922816	scaffold14808	0	79989	+
chrfrag2z4_16a	9922916	10010178	scaffold7130	0	87262	+
chrfrag2z4_16a	10010278	10388300	scaffold396	0	378022	-
chrfrag2z4_16a	10388400	10434831	scaffold1446	0	46431	-
chrfrag2z4_16a	10434931	10688900	scaffold2012	0	253969	-
chrfrag2z4_16a	10689000	10763656	scaffold43414	0	74656	+
chrfrag2z4_16a	10763756	10974624	scaffold5461	0	210868	-
chrfrag2z4_16a	10974724	11168171	scaffold5281	0	193447	-
chrfrag2z4_16a	11168271	11214214	scaffold92322	0	45943	-
chrfrag2z4_16a	11214314	11256620	scaffold31921	0	42306	-
chrfrag2z4_16a	11256720	11277439	scaffold93014	0	20719	-
chrfrag2z4_16a	11277539	11288188	scaffold129605	0	10649	+
chrfrag2z4_16a	11288288	11302059	scaffold17699	0	13771	+
chrfrag2z4_16a	11302159	11426279	scaffold11536	0	124120	-
chrfrag2z4_16a	11426379	11694450	scaffold13911	0	268071	-
chrfrag2z4_16a	11694550	11745636	scaffold16006	0	51086	-
chrfrag2z4_16a	11745736	11824145	scaffold18049	0	78409	-
chrfrag2z4_16a	11824245	11863556	scaffold34573	0	39311	-
chrfrag2z4_16a	11863656	11931122	scaffold13205	0	67466	+
chrfrag2z4_16a	11931222	11992589	scaffold2733	0	61367	-
chrfrag2z4_16a	11992689	12062945	scaffold9717	0	70256	-
chrfrag2z4_16a	12063045	12080022	scaffold27831	0	16977	-
chrfrag2z4_16a	12080122	12115470	scaffold28835	0	35348	+
chrfrag2z4_16a	12115570	12168044	scaffold24642	0	52474	+
chrfrag2z4_16a	12168144	12224316	scaffold13859	0	56172	+
chrfrag2z4_16a	12224316	12379314	scaffold21067	0	154998	-
chrfrag2z4_16a	12379414	12432920	scaffold7269	0	53506	+
chrfrag2z4_16a	12432920	12456042	scaffold5892	32	23154	+
chrfrag2z4_16a	12456042	12509492	scaffold25841	0	53450	-
chrfrag2z4_16a	12509592	12744386	scaffold1339	0	234794	-
chrfrag2z4_16a	12744486	12787620	scaffold19003	0	43134	+
chrfrag2z4_16a	12787720	12943737	scaffold10863	0	156017	+
chrfrag2z4_16a	12943837	12985098	scaffold20361	0	41261	-
chrfrag2z4_16a	12985198	13304559	scaffold6797	0	319361	+
chrfrag2z4_16a	13304659	13531437	scaffold22677	0	226778	-
chrfrag2z4_16a	13531537	13544611	scaffold48173	0	13074	+
chrfrag2z4_16a	13544711	13569038	scaffold31559	0	24327	+
chrfrag2z4_16a	13569138	13905413	scaffold2314	0	336275	-
chrfrag2z4_16a	13905513	14020341	scaffold446	0	114828	-
chrfrag2z4_16a	14020441	14100491	scaffold536	0	80050	+
chrfrag2z4_16a	14100591	14125639	scaffold69338	0	25048	+
[truncated: 15,138 more rows]

## Sheet: RACA150K
chrfrag	start	end	scaffold	start	end	strand
chrfrag1	0	225641	scaffold1587	0	225641	-
chrfrag1	225741	459887	scaffold4601	0	234146	-
chrfrag1	459987	648472	scaffold12445	0	188485	+
chrfrag1	648572	836724	scaffold939	0	188152	-
chrfrag1	836824	1053134	scaffold7448	0	216310	+
chrfrag1	1053234	1562132	scaffold4777	0	508898	-
chrfrag1	1562232	1776365	scaffold20743	0	214133	-
chrfrag1	1776465	1992381	scaffold5756	0	215916	-
chrfrag1	1992481	2163726	scaffold13214	0	171245	-
chrfrag1	2163826	2422924	scaffold1187	0	259098	-
chrfrag1	2423024	2612350	scaffold16925	0	189326	-
chrfrag1	2612450	2812434	scaffold1682	0	199984	+
chrfrag1	2812534	2972076	scaffold11942	0	159542	-
chrfrag1	2972176	3123939	scaffold3929	0	151763	-
chrfrag1	3124039	3591805	scaffold137	0	467766	+
chrfrag1	3591905	3756133	scaffold14323	0	164228	+
chrfrag1	3756233	4133496	scaffold1673	0	377263	-
chrfrag1	4133596	4559438	scaffold5172	0	425842	+
chrfrag1	4559538	4724755	scaffold3049	0	165217	-
chrfrag1	4724855	5031542	scaffold4266	0	306687	-
chrfrag1	5031642	5249811	scaffold4985	0	218169	-
chrfrag1	5249911	5451956	scaffold1370	0	202045	-
chrfrag1	5452056	5651843	scaffold3971	0	199787	+
chrfrag1	5651943	5981989	scaffold4385	0	330046	-
chrfrag1	5982089	6196417	scaffold4424	0	214328	-
chrfrag1	6196517	6359835	scaffold16727	0	163318	-
chrfrag1	6359935	6539227	scaffold8254	0	179292	-
chrfrag1	6539327	6982429	scaffold1529	0	443102	+
chrfrag1	6982529	7276381	scaffold3440	0	293852	-
chrfrag1	7276481	7498115	scaffold21017	0	221634	+
chrfrag1	7498215	7736430	scaffold4686	0	238215	-
chrfrag1	7736530	7978800	scaffold859	0	242270	-
chrfrag1	7978900	8216975	scaffold3359	0	238075	-
chrfrag1	8217075	8392634	scaffold189	0	175559	+
chrfrag1	8392734	8772747	scaffold1072	0	380013	+
chrfrag1	8772847	8960024	scaffold1117	0	187177	-
chrfrag1	8960124	9123001	scaffold1865	0	162877	-
chrfrag1	9123101	9284450	scaffold1463	0	161349	-
chrfrag1	9284550	9539868	scaffold4681	0	255318	+
chrfrag1	9539968	9763227	scaffold15372	0	223259	+
chrfrag1	9763327	9975933	scaffold13866	0	212606	+
chrfrag1	9976033	10158361	scaffold10195	0	182328	-
chrfrag1	10158461	10359347	scaffold6481	0	200886	+
chrfrag1	10359447	10641220	scaffold14637	0	281773	+
chrfrag1	10641320	11115813	scaffold131	0	474493	-
chrfrag1	11115913	11344440	scaffold8840	0	228527	+
chrfrag1	11344540	11541550	scaffold6543	0	197010	+
chrfrag1	11541650	12353258	scaffold6681	0	811608	+
chrfrag1	12353358	12846441	scaffold258	0	493083	+
chrfrag1	12846541	13054373	scaffold17348	0	207832	-
chrfrag1	13054473	13262792	scaffold3305	0	208319	+
chrfrag1	13262892	13496503	scaffold13838	0	233611	+
chrfrag1	13496603	14222925	scaffold235	0	726322	-
chrfrag1	14223025	14408852	scaffold4150	0	185827	+
chrfrag1	14408952	14753383	scaffold2968	0	344431	-
chrfrag1	14753483	15223314	scaffold5382	0	469831	-
chrfrag1	15223414	15434129	scaffold3096	0	210715	-
chrfrag1	15434229	15834162	scaffold4052	0	399933	-
chrfrag1	15834262	16044525	scaffold2794	0	210263	+
chrfrag1	16044625	16489098	scaffold6372	0	444473	+
chrfrag1	16489198	16719645	scaffold2255	0	230447	+
chrfrag1	16719745	16964636	scaffold11343	0	244891	+
chrfrag1	16964736	17220559	scaffold616	0	255823	-
chrfrag1	17220659	18085494	scaffold3410	0	864835	+
chrfrag1	18085594	18379824	scaffold7604	0	294230	-
chrfrag1	18379924	18699096	scaffold6790	0	319172	-
chrfrag1	18699196	19471002	scaffold9994	0	771806	-
chrfrag1	19471102	19999208	scaffold2398	0	528106	-
chrfrag1	19999308	20169980	scaffold10246	0	170672	+
chrfrag1	20170080	20342452	scaffold8503	0	172372	+
chrfrag1	20342452	20658007	scaffold346	61	315616	+
chrfrag1	20658107	20818720	scaffold16816	0	160613	+
chrfrag1	20818820	21090860	scaffold3027	0	272040	-
chrfrag1	21090960	21263357	scaffold4121	0	172397	-
chrfrag1	21263457	21734880	scaffold5401	0	471423	-
chrfrag1	21734980	22022850	scaffold5412	0	287870	-
chrfrag1	22022950	22501112	scaffold7137	0	478162	+
chrfrag1	22501212	22703781	scaffold10744	0	202569	-
chrfrag1	22703881	23123001	scaffold10502	0	419120	-
chrfrag1	23123101	23522679	scaffold854	0	399578	+
chrfrag1	23522779	23687019	scaffold10089	0	164240	-
chrfrag1	23687119	24246612	scaffold3988	0	559493	-
chrfrag1	24246712	24952928	scaffold2340	0	706216	+
chrfrag1	24953028	25325221	scaffold16503	0	372193	+
chrfrag1	25325321	25691102	scaffold110	0	365781	+
chrfrag1	25691202	25988874	scaffold3976	0	297672	+
chrfrag1	25988974	26151001	scaffold10202	0	162027	+
chrfrag1	26151101	26310432	scaffold4098	0	159331	-
chrfrag1	26310532	26580226	scaffold714	0	269694	-
chrfrag1	26580326	26808594	scaffold4873	0	228268	+
chrfrag1	26808694	27240678	scaffold565	0	431984	-
chrfrag1	27240778	27453096	scaffold10665	0	212318	-
chrfrag1	27453196	27693542	scaffold14318	0	240346	-
chrfrag1	27693642	27992740	scaffold3012	0	299098	+
chrfrag1	27992840	28231584	scaffold555	0	238744	-
chrfrag1	28231684	28510986	scaffold52	0	279302	-
chrfrag1	28511086	28677985	scaffold2253	0	166899	+
chrfrag1	28678085	28861385	scaffold8505	0	183300	-
chrfrag1	28861485	29114003	scaffold2731	0	252518	+
chrfrag1	29114103	29478940	scaffold9635	0	364837	+
chrfrag1	29479040	29632362	scaffold4379	0	153322	+
chrfrag1	29632462	29816445	scaffold12449	0	183983	-
chrfrag1	29816545	29986558	scaffold12618	0	170013	-
chrfrag1	29986658	30156149	scaffold7003	0	169491	+
chrfrag1	30156249	30558784	scaffold5298	0	402535	-
chrfrag1	30558884	30850799	scaffold7966	0	291915	+
chrfrag1	30850899	31090784	scaffold9665	0	239885	+
chrfrag1	31090884	31569949	scaffold9883	0	479065	+
chrfrag1	31570049	31752391	scaffold2843	0	182342	+
chrfrag1	31752491	32203811	scaffold6915	0	451320	+
chrfrag1	32203911	32415211	scaffold7675	0	211300	+
chrfrag1	32415311	33520100	scaffold118	0	1104789	-
chrfrag1	33520200	33709469	scaffold15514	0	189269	-
chrfrag1	33709569	33957060	scaffold2857	0	247491	-
chrfrag1	33957160	34505616	scaffold2086	0	548456	+
chrfrag1	34505716	34726779	scaffold20932	0	221063	+
chrfrag1	34726879	34957484	scaffold4295	0	230605	-
chrfrag1	34957584	35147146	scaffold13480	0	189562	-
chrfrag1	35147246	35305834	scaffold9297	0	158588	-
chrfrag1	35305934	35781020	scaffold2017	0	475086	+
chrfrag1	35781120	36182011	scaffold156	0	400891	+
chrfrag1	36182111	36548700	scaffold10964	0	366589	-
chrfrag1	36548800	36723212	scaffold2663	0	174412	-
chrfrag1	36723312	37091997	scaffold7060	0	368685	-
chrfrag1	37092097	37714490	scaffold5963	0	622393	-
chrfrag1	37714590	37928617	scaffold7812	0	214027	-
chrfrag1	37928717	38420297	scaffold710	0	491580	-
chrfrag1	38420397	38603188	scaffold1002	0	182791	-
chrfrag1	38603288	38772915	scaffold1006	0	169627	+
chrfrag1	38773015	39075173	scaffold1822	0	302158	-
chrfrag1	39075273	39758848	scaffold10251	0	683575	+
chrfrag1	39758948	40720486	scaffold5345	0	961538	-
chrfrag1	40720586	41437020	scaffold223	0	716434	+
chrfrag1	41437120	42050237	scaffold5255	0	613117	+
chrfrag1	42050337	42222246	scaffold8963	0	171909	+
chrfrag1	42222346	42395836	scaffold2936	0	173490	+
chrfrag1	42395936	42616338	scaffold23482	0	220402	-
chrfrag1	42616438	42835473	scaffold17692	0	219035	-
chrfrag1	42835573	43218302	scaffold10314	0	382729	+
chrfrag1	43218402	43608313	scaffold3409	0	389911	-
chrfrag1	43608413	43775985	scaffold5484	0	167572	+
chrfrag1	43776085	43974914	scaffold5346	0	198829	-
chrfrag1	43975014	44207940	scaffold14666	0	232926	+
chrfrag1	44208040	44853496	scaffold4507	0	645456	+
chrfrag1	44853596	45053951	scaffold109	0	200355	-
chrfrag1	45054051	45210243	scaffold17247	0	156192	-
chrfrag1	45210343	45582767	scaffold2088	0	372424	-
chrfrag1	45582867	45771401	scaffold173	0	188534	+
chrfrag1	45771501	45921740	scaffold3815	0	150239	+
chrfrag1	45921840	46111439	scaffold22478	0	189599	+
chrfrag1	46111539	46324777	scaffold2143	0	213238	-
chrfrag1	46324877	46504927	scaffold13830	0	180050	+
chrfrag1	46505027	46733662	scaffold2893	0	228635	-
chrfrag1	46733662	46929135	scaffold1774	0	195473	-
chrfrag1	46929235	47080400	scaffold1544	0	151165	-
chrfrag1	47080500	47475076	scaffold12756	0	394576	-
chrfrag1	47475176	48643352	scaffold1987	522108	1690284	+
chrfrag1	48643452	49001505	scaffold5961	0	358053	+
chrfrag1	49001605	49249989	scaffold13336	0	248384	-
chrfrag1	49250089	49771877	scaffold4185	0	521788	-
chrfrag1	49771977	50070902	scaffold11110	0	298925	-
chrfrag1	50071002	50360774	scaffold9433	0	289772	+
chrfrag1	50360874	50730852	scaffold3260	0	369978	+
chrfrag1	50730952	51274390	scaffold1629	0	543438	-
chrfrag1	51274490	51536800	scaffold12005	0	262310	-
chrfrag1	51536900	51771905	scaffold3864	0	235005	-
chrfrag1	51772005	52024294	scaffold20024	0	252289	+
chrfrag1	52024394	52190407	scaffold12861	0	166013	-
chrfrag1	52190507	52429699	scaffold10181	0	239192	-
chrfrag1	52429799	52850265	scaffold3176	0	420466	+
chrfrag1	52850365	53313540	scaffold7804	0	463175	+
chrfrag1	53313640	53602619	scaffold5175	0	288979	-
chrfrag1	53602719	54045352	scaffold1405	0	442633	-
chrfrag1	54045452	54322428	scaffold4871	0	276976	-
chrfrag1	54322528	54731308	scaffold1443	0	408780	+
chrfrag1	54731408	54956628	scaffold4167	0	225220	-
chrfrag1	54956728	55328659	scaffold959	0	371931	-
chrfrag1	55328759	55613510	scaffold7873	0	284751	-
chrfrag1	55613610	55866987	scaffold7859	0	253377	-
chrfrag1	55867087	56081034	scaffold2714	0	213947	+
chrfrag1	56081134	56318458	scaffold213	0	237324	-
chrfrag1	56318558	58023077	scaffold361	0	1704519	+
chrfrag1	58023177	58572371	scaffold5811	0	549194	-
chrfrag1	58572471	58916894	scaffold613	0	344423	+
chrfrag1	58916994	59248625	scaffold3403	0	331631	-
chrfrag1	59248725	59819680	scaffold10172	0	570955	+
chrfrag1	59819780	60146433	scaffold978	0	326653	-
chrfrag1	60146533	60398146	scaffold5467	0	251613	+
chrfrag1	60398246	60571801	scaffold4284	0	173555	+
chrfrag1	60571901	60853956	scaffold4106	0	282055	+
chrfrag1	60854056	61054534	scaffold6403	0	200478	-
chrfrag1	61054634	61505034	scaffold634	0	450400	-
chrfrag1	61505134	61833866	scaffold10617	0	328732	-
chrfrag1	61833966	62142474	scaffold7895	0	308508	-
chrfrag1	62142574	62717136	scaffold1322	0	574562	+
chrfrag1	62717236	63067955	scaffold2550	0	350719	-
chrfrag1	63068055	63234467	scaffold1248	0	166412	+
chrfrag1	63234567	63402548	scaffold19783	0	167981	-
chrfrag1	63402648	63679187	scaffold5144	0	276539	+
chrfrag1	63679287	63867503	scaffold22974	0	188216	+
chrfrag1	63867603	64316170	scaffold477	0	448567	-
chrfrag1	64316270	64483922	scaffold4476	0	167652	-
chrfrag1	64484022	64644268	scaffold1197	0	160246	+
chrfrag1	64644368	64803290	scaffold2338	0	158922	+
chrfrag1	64803390	65217358	scaffold5636	0	413968	+
chrfrag1	65217458	65390259	scaffold1919	0	172801	+
chrfrag1	65390359	65738801	scaffold2675	0	348442	-
chrfrag1	65738901	65936062	scaffold5396	0	197161	-
chrfrag1	65936162	66112301	scaffold4364	0	176139	-
chrfrag1	66112401	66402278	scaffold11253	0	289877	+
chrfrag1	66402378	66939580	scaffold1595	0	537202	-
chrfrag1	66939680	67174628	scaffold3028	0	234948	+
chrfrag1	67174728	67355250	scaffold10183	0	180522	-
chrfrag1	67355350	67518308	scaffold6855	0	162958	-
chrfrag1	67518408	67791794	scaffold4658	0	273386	+
chrfrag1	67791894	68004008	scaffold2299	0	212114	+
chrfrag1	68004108	68230618	scaffold10002	0	226510	-
chrfrag1	68230718	68420206	scaffold9142	0	189488	-
chrfrag1	68420306	68692576	scaffold540	0	272270	-
chrfrag1	68692676	69495208	scaffold4280	0	802532	+
chrfrag1	69495308	69810126	scaffold1778	0	314818	-
chrfrag1	69810226	69967290	scaffold427	0	157064	-
chrfrag1	69967390	70196938	scaffold3244	0	229548	+
chrfrag1	70197038	70611371	scaffold2853	0	414333	-
chrfrag1	70611471	70896997	scaffold13854	0	285526	-
chrfrag1	70897097	71196253	scaffold14695	0	299156	-
chrfrag1	71196353	71397576	scaffold3763	0	201223	-
chrfrag1	71397676	71617884	scaffold12949	0	220208	-
chrfrag1	71617984	71955866	scaffold12926	0	337882	+
chrfrag1	71955966	72197838	scaffold13026	0	241872	-
chrfrag1	72197938	72415369	scaffold6321	0	217431	-
chrfrag1	72415469	72835161	scaffold3172	0	419692	+
chrfrag1	72835261	73071870	scaffold7837	0	236609	+
chrfrag1	73071970	73253077	scaffold6054	0	181107	-
chrfrag1	73253177	73552917	scaffold358	0	299740	-
chrfrag1	73553017	73715758	scaffold1498	0	162741	-
chrfrag1	73715858	74032671	scaffold16560	0	316813	-
chrfrag1	74032771	74209771	scaffold510	0	177000	+
chrfrag1	74209871	74464296	scaffold5319	0	254425	-
chrfrag1	74464396	74635229	scaffold9236	0	170833	+
chrfrag1	74635329	74786240	scaffold907	0	150911	+
chrfrag1	74786340	74939352	scaffold47144	0	153012	-
chrfrag1	74939452	75124168	scaffold2724	0	184716	-
chrfrag1	75124268	75282367	scaffold23261	0	158099	-
chrfrag1	75282467	75474100	scaffold12838	0	191633	+
chrfrag1	75474200	75705961	scaffold1431	0	231761	+
chrfrag1	75706061	76105522	scaffold6029	0	399461	-
chrfrag1	76105622	76350780	scaffold5653	0	245158	-
chrfrag1	76350880	76847563	scaffold6640	0	496683	-
chrfrag1	76847663	77029030	scaffold106	0	181367	-
chrfrag1	77029130	77248890	scaffold443	0	219760	+
chrfrag1	77248990	77555972	scaffold7650	0	306982	-
chrfrag1	77556072	77851462	scaffold10030	0	295390	-
chrfrag1	77851562	78300217	scaffold9043	0	448655	-
chrfrag1	78300317	78471220	scaffold16269	0	170903	-
chrfrag1	78471320	78667417	scaffold4758	0	196097	+
chrfrag1	78667517	79327186	scaffold1729	0	659669	-
chrfrag1	79327286	79629585	scaffold6089	0	302299	+
chrfrag1	79629685	79906946	scaffold10302	0	277261	+
chrfrag1	79907046	80166646	scaffold5371	0	259600	+
chrfrag1	80166746	80397181	scaffold15070	0	230435	-
chrfrag1	80397281	80595811	scaffold22270	0	198530	-
chrfrag1	80595911	80825281	scaffold11706	0	229370	+
chrfrag1	80825381	81035000	scaffold2973	0	209619	-
chrfrag1	81035100	81298881	scaffold7634	0	263781	-
chrfrag1	81298981	81506776	scaffold15988	0	207795	-
chrfrag1	81506876	81796156	scaffold2631	0	289280	-
chrfrag1	81796256	82147849	scaffold3425	0	351593	-
chrfrag1	82147949	82470628	scaffold5806	0	322679	-
chrfrag1	82470728	82634840	scaffold18555	0	164112	-
chrfrag1	82634940	82883234	scaffold161	0	248294	-
chrfrag1	82883334	83054798	scaffold4528	0	171464	-
chrfrag1	83054898	83253194	scaffold2166	0	198296	+
chrfrag1	83253294	83585323	scaffold13359	0	332029	-
chrfrag1	83585423	83740614	scaffold15241	0	155191	-
chrfrag1	83740714	83932597	scaffold532	0	191883	-
chrfrag1	83932697	84365213	scaffold492	0	432516	-
chrfrag1	84365313	84532912	scaffold23387	0	167599	-
chrfrag1	84533012	84794886	scaffold18832	0	261874	+
chrfrag1	84794986	85106710	scaffold37974	0	311724	+
chrfrag1	85106810	85421346	scaffold2701	0	314536	+
chrfrag1	85421446	85608893	scaffold14732	0	187447	+
chrfrag1	85608993	85782139	scaffold12790	0	173146	-
chrfrag2a_8a	0	281531	scaffold6917	0	281531	-
chrfrag2a_8a	281631	508370	scaffold5748	0	226739	-
chrfrag2a_8a	508470	1697555	scaffold896	0	1189085	-
chrfrag2a_8a	1697655	1881283	scaffold2585	0	183628	-
chrfrag2a_8a	1881383	2204465	scaffold9968	0	323082	+
chrfrag2a_8a	2204565	2447358	scaffold12188	0	242793	-
chrfrag2a_8a	2447458	2648116	scaffold6413	0	200658	+
chrfrag2a_8a	2648216	3313636	scaffold4081	0	665420	-
chrfrag2a_8a	3313736	3494810	scaffold30337	0	181074	-
chrfrag2a_8a	3494910	3877800	scaffold7874	0	382890	+
chrfrag2a_8a	3877900	4092339	scaffold5773	0	214439	+
chrfrag2a_8a	4092439	4425797	scaffold3010	0	333358	+
chrfrag2a_8a	4425897	4721779	scaffold17200	0	295882	+
chrfrag2a_8a	4721879	5176064	scaffold8825	0	454185	+
chrfrag2a_8a	5176164	5405238	scaffold1388	0	229074	-
chrfrag2a_8a	5405338	5575932	scaffold11327	0	170594	-
chrfrag2a_8a	5576032	5819386	scaffold37101	0	243354	-
chrfrag2a_8a	5819486	6520509	scaffold5034	0	701023	+
chrfrag2a_8a	6520609	6701600	scaffold6097	0	180991	-
chrfrag2a_8a	6701700	7082527	scaffold1196	0	380827	-
chrfrag2a_8a	7082627	7433370	scaffold499	0	350743	-
chrfrag2a_8a	7433470	7622719	scaffold7069	0	189249	-
chrfrag2a_8a	7622819	7908632	scaffold21951	0	285813	+
chrfrag2a_8a	7908732	8081162	scaffold8004	0	172430	+
chrfrag2a_8a	8081262	8383044	scaffold491	0	301782	-
chrfrag2a_8a	8383144	8674419	scaffold5195	0	291275	+
chrfrag2a_8a	8674519	8885406	scaffold17034	0	210887	-
chrfrag2a_8a	8885506	9166103	scaffold5591	0	280597	+
chrfrag2a_8a	9166203	9729880	scaffold2479	0	563677	+
chrfrag2a_8a	9729980	9883766	scaffold17233	0	153786	-
chrfrag2a_8a	9883866	10423844	scaffold3502	0	539978	-
chrfrag2a_8a	10423944	10785146	scaffold5501	0	361202	+
chrfrag2a_8a	10785246	11059114	scaffold16972	0	273868	-
chrfrag2a_8a	11059214	11272555	scaffold8610	0	213341	+
chrfrag2a_8a	11272655	11604786	scaffold18206	0	332131	-
chrfrag2a_8a	11604886	12127005	scaffold5154	0	522119	+
chrfrag2a_8a	12127105	12460949	scaffold1658	0	333844	-
chrfrag2a_8a	12461049	12795531	scaffold2775	0	334482	-
chrfrag2a_8a	12795631	13132521	scaffold1208	0	336890	-
chrfrag2a_8a	13132621	13301060	scaffold10193	0	168439	+
chrfrag2a_8a	13301160	13604146	scaffold1768	0	302986	-
chrfrag2a_8a	13604246	13841524	scaffold2660	0	237278	-
chrfrag2a_8a	13841624	14082034	scaffold10035	0	240410	-
chrfrag2a_8a	14082134	14545869	scaffold6914	0	463735	+
chrfrag2a_8a	14545969	14733010	scaffold6509	0	187041	+
chrfrag2a_8a	14733110	14964632	scaffold3594	0	231522	+
chrfrag2a_8a	14964732	15188231	scaffold15684	0	223499	-
chrfrag2a_8a	15188331	15338772	scaffold2130	0	150441	-
chrfrag2a_8a	15338772	15550605	scaffold2864	0	211833	-
chrfrag2a_8a	15550705	15823705	scaffold9009	0	273000	-
chrfrag2a_8a	15823805	16310167	scaffold8284	0	486362	+
chrfrag2a_8a	16310267	16763475	scaffold3964	0	453208	+
chrfrag2a_8a	16763575	17319704	scaffold12826	0	556129	+
chrfrag2a_8a	17319804	18108415	scaffold2341	0	788611	-
chrfrag2a_8a	18108515	18445038	scaffold12819	0	336523	-
chrfrag2a_8a	18445138	18797350	scaffold4980	0	352212	+
chrfrag2a_8a	18797450	18990340	scaffold41261	0	192890	-
chrfrag2a_8a	18990440	19666281	scaffold3579	0	675841	-
chrfrag2a_8a	19666381	19891634	scaffold3659	0	225253	+
chrfrag2a_8a	19891734	20066880	scaffold6311	0	175146	-
chrfrag2a_8a	20066980	20318485	scaffold5390	0	251505	+
chrfrag2a_8a	20318585	20498717	scaffold25238	0	180132	+
chrfrag2a_8a	20498817	20861701	scaffold2835	0	362884	-
chrfrag2a_8a	20861801	21025874	scaffold1848	0	164073	-
chrfrag2a_8a	21025974	21397369	scaffold2203	0	371395	+
chrfrag2a_8a	21397469	21664590	scaffold23049	0	267121	-
chrfrag2a_8a	21664690	21833313	scaffold10494	0	168623	+
chrfrag2a_8a	21833413	21993050	scaffold453	0	159637	-
chrfrag2a_8a	21993150	22373064	scaffold2925	0	379914	-
chrfrag2a_8a	22373164	22638341	scaffold22701	0	265177	-
chrfrag2a_8a	22638441	22813388	scaffold4570	0	174947	-
chrfrag2a_8a	22813488	23108732	scaffold10047	0	295244	-
chrfrag2a_8a	23108832	23417920	scaffold11962	0	309088	-
chrfrag2a_8a	23418020	23586819	scaffold11213	0	168799	-
chrfrag2a_8a	23586919	23816307	scaffold20357	0	229388	+
chrfrag2a_8a	23816407	23969951	scaffold45250	0	153544	+
chrfrag2a_8a	23970051	24233251	scaffold14435	0	263200	-
chrfrag2a_8a	24233351	24448798	scaffold49	0	215447	+
chrfrag2a_8a	24448898	24599764	scaffold12673	0	150866	-
chrfrag2a_8a	24599864	24888044	scaffold7661	0	288180	-
chrfrag2a_8a	24888144	25080633	scaffold1684	0	192489	+
chrfrag2a_8a	25080733	25267482	scaffold488	0	186749	+
chrfrag2a_8a	25267582	25442877	scaffold2234	0	175295	-
chrfrag2a_8a	25442977	25617226	scaffold29759	0	174249	+
chrfrag2a_8a	25617326	25777191	scaffold7505	0	159865	+
chrfrag2a_8a	25777291	26208372	scaffold3541	0	431081	+
chrfrag2a_8a	26208472	26790756	scaffold1548	0	582284	+
chrfrag2a_8a	26790856	27153098	scaffold4218	0	362242	-
chrfrag2a_8a	27153198	27356112	scaffold4807	0	202914	+
chrfrag2a_8a	27356212	27568368	scaffold10598	0	212156	+
chrfrag2a_8a	27568468	27782645	scaffold4367	0	214177	+
chrfrag2a_8a	27782745	27939990	scaffold11382	0	157245	+
chrfrag2a_8a	27940090	28178196	scaffold95	0	238106	-
chrfrag2a_8a	28178296	28485614	scaffold16330	0	307318	-
chrfrag2a_8a	28485714	28648950	scaffold4304	0	163236	+
chrfrag2a_8a	28649050	28898694	scaffold6433	0	249644	-
chrfrag2a_8a	28898794	29251341	scaffold8575	0	352547	+
chrfrag2a_8a	29251441	29798020	scaffold362	0	546579	-
chrfrag2a_8a	29798120	30402826	scaffold15404	0	604706	+
chrfrag2a_8a	30402926	30871832	scaffold13082	0	468906	+
chrfrag2a_8a	30871932	31085723	scaffold1251	0	213791	+
chrfrag2a_8a	31085823	31333153	scaffold11745	0	247330	-
chrfrag2a_8a	31333253	32536637	scaffold1184	0	1203384	+
chrfrag2a_8a	32536737	32704900	scaffold8183	0	168163	-
chrfrag2a_8a	32705000	33016727	scaffold9431	0	311727	+
chrfrag2a_8a	33016727	33294185	scaffold10435	61	277519	+
chrfrag2a_8a	33294285	33799895	scaffold4152	0	505610	-
chrfrag2a_8a	33799995	34120563	scaffold10380	0	320568	-
chrfrag2a_8a	34120663	34387315	scaffold7217	0	266652	+
chrfrag2a_8a	34387415	34804385	scaffold1361	0	416970	-
chrfrag2a_8a	34804485	35263981	scaffold2450	0	459496	-
chrfrag2a_8a	35264081	35729357	scaffold8019	0	465276	+
chrfrag2a_8a	35729457	35963956	scaffold1577	0	234499	-
chrfrag2a_8a	35964056	36148748	scaffold28971	0	184692	-
chrfrag2a_8a	36148848	36479181	scaffold3294	0	330333	+
chrfrag2a_8a	36479281	36681368	scaffold1513	0	202087	-
chrfrag2a_8a	36681468	37023194	scaffold1653	0	341726	-
chrfrag2a_8a	37023294	37243603	scaffold5479	0	220309	+
chrfrag2a_8a	37243703	37456626	scaffold14374	0	212923	+
chrfrag2a_8a	37456726	37723864	scaffold12259	0	267138	-
chrfrag2a_8a	37723964	37889834	scaffold9955	0	165870	-
chrfrag2a_8a	37889934	38055405	scaffold5050	0	165471	+
chrfrag2a_8a	38055505	38300063	scaffold321	0	244558	-
chrfrag2a_8a	38300163	38450998	scaffold5475	0	150835	-
chrfrag2a_8a	38451098	38602192	scaffold6242	0	151094	-
chrfrag2a_8a	38602292	38760722	scaffold15020	0	158430	-
chrfrag2a_8a	38760822	38967128	scaffold4719	0	206306	+
chrfrag2a_8a	38967228	39168696	scaffold1530	0	201468	+
chrfrag2a_8a	39168796	39401441	scaffold1925	0	232645	-
chrfrag2a_8a	39401541	39944483	scaffold1340	0	542942	+
chrfrag2a_8a	39944583	40712374	scaffold872	0	767791	-
chrfrag2a_8a	40712474	41176537	scaffold6042	0	464063	-
chrfrag2a_8a	41176637	41382375	scaffold7125	0	205738	-
chrfrag2a_8a	41382475	41739988	scaffold3833	0	357513	-
chrfrag2a_8a	41739988	42000697	scaffold12770	0	260709	-
chrfrag2a_8a	42000797	42152335	scaffold355	0	151538	+
chrfrag2a_8a	42152435	42508107	scaffold2507	0	355672	+
chrfrag2a_8a	42508207	42839960	scaffold10577	0	331753	-
chrfrag2a_8a	42839960	43236250	scaffold107	61	396351	+
chrfrag2a_8a	43236350	43870549	scaffold2342	0	634199	-
chrfrag2a_8a	43870649	44120522	scaffold18983	0	249873	+
chrfrag2a_8a	44120622	44454838	scaffold8681	0	334216	-
chrfrag2a_8a	44454938	44612304	scaffold20148	0	157366	-
chrfrag2a_8a	44612404	44769259	scaffold6460	0	156855	-
chrfrag2a_8a	44769359	45083404	scaffold4624	0	314045	+
chrfrag2a_8a	45083404	45248782	scaffold11509	61	165439	+
chrfrag2a_8a	45248882	45830710	scaffold4297	0	581828	+
chrfrag2a_8a	45830810	46059857	scaffold3777	0	229047	+
chrfrag2a_8a	46059957	46485122	scaffold5143	0	425165	-
chrfrag2a_8a	46485222	47444962	scaffold4230	0	959740	+
chrfrag2a_8a	47445062	48344029	scaffold3224	0	898967	+
chrfrag2a_8a	48344129	48600161	scaffold3553	0	256032	-
chrfrag2a_8a	48600261	48759328	scaffold11223	0	159067	-
chrfrag2a_8a	48759428	49130305	scaffold7697	0	370877	-
chrfrag2a_8a	49130405	49370049	scaffold10669	0	239644	+
chrfrag2a_8a	49370149	49544737	scaffold10906	0	174588	+
chrfrag2a_8a	49544837	49786500	scaffold16781	0	241663	-
chrfrag2a_8a	49786600	50112557	scaffold2331	0	325957	-
chrfrag2a_8a	50112657	50616270	scaffold2912	0	503613	-
chrfrag2a_8a	50616370	51025564	scaffold5764	0	409194	-
chrfrag2a_8a	51025664	51207975	scaffold10454	0	182311	-
chrfrag2a_8a	51208075	51392518	scaffold8111	0	184443	-
chrfrag2a_8a	51392618	51816318	scaffold1	0	423700	+
chrfrag2a_8a	51816418	52071987	scaffold5575	0	255569	-
chrfrag2a_8a	52072087	52276753	scaffold13283	0	204666	+
chrfrag2a_8a	52276853	52594805	scaffold9950	0	317952	+
chrfrag2a_8a	52594905	53065869	scaffold11709	0	470964	+
chrfrag2a_8a	53065969	53224882	scaffold7431	0	158913	-
chrfrag2a_8a	53224982	53384645	scaffold17406	0	159663	+
chrfrag2a_8a	53384745	53675610	scaffold7612	0	290865	-
chrfrag2a_8a	53675710	54218908	scaffold7402	0	543198	+
chrfrag2a_8a	54219008	54471781	scaffold3839	0	252773	+
chrfrag2a_8a	54471881	54811651	scaffold836	0	339770	-
chrfrag2a_8a	54811751	55199475	scaffold4467	0	387724	+
chrfrag2a_8a	55199575	55395322	scaffold10409	0	195747	+
chrfrag2a_8a	55395422	56056405	scaffold3032	0	660983	+
chrfrag2a_8a	56056505	56245900	scaffold8873	0	189395	+
chrfrag2a_8a	56246000	57601649	scaffold3320	0	1355649	-
chrfrag2a_8a	57601749	57832784	scaffold21343	0	231035	-
chrfrag2a_8a	57832884	58235879	scaffold5450	0	402995	-
chrfrag2a_8a	58235979	58435287	scaffold12314	0	199308	+
chrfrag2a_8a	58435387	58760418	scaffold7206	0	325031	+
chrfrag2a_8a	58760518	58991065	scaffold14883	0	230547	+
chrfrag2a_8a	58991165	59241898	scaffold3786	0	250733	+
chrfrag2a_8a	59241998	59466452	scaffold1156	0	224454	+
chrfrag2a_8a	59466552	59974497	scaffold2469	0	507945	+
chrfrag2a_8a	59974597	60139332	scaffold8546	0	164735	+
chrfrag2a_8a	60139432	60309463	scaffold29395	0	170031	+
chrfrag2a_8a	60309563	60658821	scaffold2962	0	349258	-
chrfrag2a_8a	60658921	60882421	scaffold6746	0	223500	+
chrfrag2a_8a	60882521	61049591	scaffold6057	0	167070	-
chrfrag2a_8a	61049691	61284625	scaffold17159	0	234934	-
chrfrag2a_8a	61284725	61818692	scaffold1543	0	533967	-
chrfrag2a_8a	61818792	62133912	scaffold7558	0	315120	+
chrfrag2a_8a	62134012	62401343	scaffold3393	0	267331	+
chrfrag2a_8a	62401443	62551745	scaffold1519	0	150302	-
chrfrag2a_8a	62551845	62714587	scaffold1041	0	162742	-
chrfrag2a_8a	62714687	63104726	scaffold680	0	390039	-
chrfrag2a_8a	63104826	63301870	scaffold20632	0	197044	-
chrfrag2a_8a	63301970	63535528	scaffold7577	0	233558	+
chrfrag2a_8a	63535628	63828648	scaffold11596	0	293020	-
chrfrag2a_8a	63828748	64029644	scaffold8682	0	200896	-
chrfrag2a_8a	64029744	64307646	scaffold8182	0	277902	-
chrfrag2a_8a	64307746	65145777	scaffold1265	0	838031	-
chrfrag2a_8a	65145877	65424086	scaffold4795	0	278209	-
chrfrag2a_8a	65424186	65817384	scaffold16289	0	393198	+
chrfrag2a_8a	65817484	66013604	scaffold5511	0	196120	-
chrfrag2a_8a	66013604	66265641	scaffold3555	61	252098	+
chrfrag2a_8a	66265741	66472058	scaffold384	0	206317	+
chrfrag2a_8a	66472158	66659301	scaffold9662	0	187143	+
chrfrag2a_8a	66659401	67494756	scaffold1555	0	835355	-
chrfrag2a_8a	67494856	67691571	scaffold2438	0	196715	+
chrfrag2a_8a	67691671	68105040	scaffold1140	0	413369	+
chrfrag2a_8a	68105140	68441039	scaffold6065	0	335899	+
chrfrag2a_8a	68441139	68961092	scaffold1610	0	519953	-
chrfrag2a_8a	68961192	69694463	scaffold4622	0	733271	+
chrfrag2a_8a	69694463	69888857	scaffold2748	61	194455	+
chrfrag2a_8a	69888957	70187199	scaffold9241	0	298242	-
chrfrag2a_8a	70187299	70547516	scaffold3674	0	360217	-
chrfrag2a_8a	70547516	71034792	scaffold597	61	487337	+
chrfrag2a_8a	71034892	71371770	scaffold4407	0	336878	-
chrfrag2a_8a	71371870	72090996	scaffold1369	0	719126	-
chrfrag2a_8a	72091096	72380585	scaffold3188	0	289489	-
chrfrag2a_8a	72380685	72607683	scaffold4353	0	226998	-
chrfrag2a_8a	72607783	72816986	scaffold12131	0	209203	+
chrfrag2a_8a	72817086	73054190	scaffold9580	0	237104	-
chrfrag2a_8a	73054290	73581766	scaffold6152	0	527476	+
chrfrag2a_8a	73581866	74231034	scaffold71	0	649168	-
chrfrag2a_8a	74231134	74420056	scaffold1306	0	188922	-
chrfrag2a_8a	74420156	74692708	scaffold2240	0	272552	-
chrfrag2a_8a	74692808	75209463	scaffold1218	0	516655	-
chrfrag2a_8a	75209563	75610268	scaffold2915	0	400705	-
chrfrag2a_8a	75610368	75987880	scaffold11270	0	377512	+
chrfrag2a_8a	75987980	76309392	scaffold12921	0	321412	+
chrfrag2a_8a	76309492	76697549	scaffold2238	0	388057	-
chrfrag2a_8a	76697549	76905726	scaffold6095	0	208177	-
chrfrag2a_8a	76905826	77137837	scaffold406	0	232011	+
chrfrag2a_8a	77137937	77456879	scaffold2434	0	318942	+
chrfrag2a_8a	77456979	77977069	scaffold561	0	520090	+
chrfrag2a_8a	77977169	78437508	scaffold366	0	460339	-
chrfrag2a_8a	78437608	78793467	scaffold3552	0	355859	-
chrfrag2a_8a	78793567	78988129	scaffold13879	0	194562	+
chrfrag2a_8a	78988229	79287342	scaffold3013	0	299113	-
chrfrag2a_8a	79287442	79550246	scaffold7771	0	262804	+
chrfrag2a_8a	79550346	79958808	scaffold1043	0	408462	-
chrfrag2a_8a	79958908	80123591	scaffold10680	0	164683	+
chrfrag2a_8a	80123691	80425436	scaffold1018	0	301745	+
chrfrag2a_8a	80425536	80764563	scaffold10672	0	339027	+
chrfrag2a_8a	80764663	81440554	scaffold2122	0	675891	+
chrfrag2a_8a	81440654	81703304	scaffold16588	0	262650	-
chrfrag2a_8a	81703404	81943471	scaffold8401	0	240067	-
chrfrag2a_8a	81943571	82125959	scaffold24894	0	182388	-
chrfrag2a_8a	82126059	82285578	scaffold4661	0	159519	+
chrfrag2a_8a	82285678	82514135	scaffold4228	0	228457	-
chrfrag2a_8a	82514235	82907424	scaffold3162	0	393189	-
chrfrag2a_8a	82907524	83363257	scaffold803	0	455733	+
chrfrag2a_8a	83363357	83638897	scaffold951	0	275540	-
chrfrag2a_8a	83638997	83931244	scaffold8532	0	292247	-
chrfrag2a_8a	83931344	84089132	scaffold1932	0	157788	-
chrfrag2a_8a	84089232	84318124	scaffold4080	0	228892	+
chrfrag2a_8a	84318224	84512384	scaffold974	0	194160	+
chrfrag2a_8a	84512484	84665666	scaffold700	0	153182	-
chrfrag2a_8a	84665766	84842657	scaffold3228	0	176891	-
chrfrag2a_8a	84842757	85116462	scaffold11512	0	273705	-
chrfrag2a_8a	85116562	85272087	scaffold15251	0	155525	-
chrfrag2a_8a	85272187	85762786	scaffold16061	0	490599	+
chrfrag2a_8a	85762886	86481897	scaffold962	0	719011	-
chrfrag2a_8a	86481997	86726065	scaffold2339	0	244068	+
chrfrag2a_8a	86726165	86979440	scaffold1279	0	253275	-
chrfrag2a_8a	86979540	87171291	scaffold1687	0	191751	-
chrfrag2b	0	360897	scaffold3071	0	360897	+
chrfrag2b	360997	1189097	scaffold3442	0	828100	+
chrfrag2b	1189197	1507324	scaffold6900	0	318127	-
chrfrag2b	1507424	1732949	scaffold7680	0	225525	-
chrfrag2b	1733049	2781475	scaffold4947	0	1048426	-
chrfrag2b	2781575	2945784	scaffold14201	0	164209	+
chrfrag2b	2945884	3249961	scaffold5775	0	304077	+
chrfrag2b	3250061	3479119	scaffold13767	0	229058	+
chrfrag2b	3479219	4109168	scaffold6704	0	629949	+
chrfrag2b	4109268	4796772	scaffold709	0	687504	-
chrfrag2b	4796872	5351309	scaffold4769	0	554437	-
chrfrag2b	5351409	6247975	scaffold6985	0	896566	+
chrfrag2b	6248075	7190431	scaffold4743	0	942356	-
chrfrag2b	7190531	8327532	scaffold4493	0	1137001	+
chrfrag2b	8327632	8677041	scaffold12659	0	349409	+
chrfrag2b	8677141	9746087	scaffold5037	0	1068946	+
chrfrag2b	9746187	10029900	scaffold9205	0	283713	-
chrfrag2b	10030000	10249011	scaffold2742	0	219011	-
chrfrag2b	10249111	10472680	scaffold15508	0	223569	+
chrfrag2b	10472780	10623185	scaffold25625	0	150405	+
chrfrag2b	10623285	10793965	scaffold23242	0	170680	+
chrfrag2b	10794065	11504399	scaffold2057	0	710334	+
chrfrag2b	11504499	12143708	scaffold7615	0	639209	+
chrfrag2b	12143708	12409690	scaffold11577	0	265982	-
chrfrag2b	12409690	12625300	scaffold2776	61	215671	+
chrfrag2b	12625400	13113990	scaffold1686	0	488590	-
chrfrag2b	13114090	13504565	scaffold9718	0	390475	-
chrfrag2b	13504665	14619779	scaffold1234	0	1115114	+
chrfrag2b	14619879	15088952	scaffold1910	0	469073	+
chrfrag2b	15089052	15242551	scaffold17619	0	153499	+
chrfrag2b	15242651	15444038	scaffold8072	0	201387	+
chrfrag2b	15444138	15998382	scaffold5198	0	554244	+
chrfrag2b	15998482	16240758	scaffold1389	0	242276	+
chrfrag2b	16240858	16392058	scaffold13392	0	151200	-
chrfrag2b	16392158	16620103	scaffold1904	0	227945	+
chrfrag2b	16620203	16803229	scaffold15997	0	183026	-
chrfrag2b	16803329	17035504	scaffold860	0	232175	-
chrfrag2b	17035604	17277443	scaffold16632	0	241839	-
chrfrag2b	17277543	17555551	scaffold2937	0	278008	+
chrfrag2b	17555651	17876833	scaffold7250	0	321182	-
chrfrag2b	17876933	18048435	scaffold13312	0	171502	-
chrfrag2b	18048535	18251580	scaffold19915	0	203045	+
chrfrag2b	18251680	18442729	scaffold4529	0	191049	+
chrfrag2b	18442829	18711479	scaffold2194	0	268650	-
chrfrag2b	18711579	19098456	scaffold5849	0	386877	-
chrfrag2b	19098556	19263261	scaffold16367	0	164705	-
chrfrag2b	19263361	19754066	scaffold4640	0	490705	+
chrfrag2b	19754166	20017875	scaffold251	0	263709	+
chrfrag2b	20017975	20273983	scaffold9757	0	256008	+
chrfrag2b	20274083	20590722	scaffold14048	0	316639	+
chrfrag2b	20590822	20768366	scaffold7062	0	177544	+
chrfrag2b	20768466	21085700	scaffold5952	0	317234	-
chrfrag2b	21085800	21497969	scaffold1264	0	412169	-
chrfrag2b	21498069	21769256	scaffold21554	0	271187	-
chrfrag2b	21769356	22423582	scaffold9422	0	654226	-
chrfrag2b	22423682	22834178	scaffold4830	0	410496	+
chrfrag2b	22834278	23007560	scaffold11248	0	173282	-
chrfrag2b	23007660	23418032	scaffold5556	0	410372	-
chrfrag2b	23418132	23651592	scaffold4825	0	233460	+
chrfrag2b	23651692	23860537	scaffold4030	0	208845	+
chrfrag2b	23860637	24176579	scaffold1237	0	315942	+
chrfrag2b	24176679	24333843	scaffold10888	0	157164	-
chrfrag2b	24333943	24608055	scaffold6758	0	274112	-
chrfrag2b	24608155	25097160	scaffold7345	0	489005	+
chrfrag2b	25097260	25293326	scaffold11376	0	196066	-
chrfrag2b	25293426	25561787	scaffold3009	0	268361	-
chrfrag2b	25561887	25751444	scaffold16183	0	189557	+
chrfrag2b	25751544	26115753	scaffold5510	0	364209	-
chrfrag2b	26115853	26493875	scaffold396	0	378022	-
chrfrag2b	26493975	26747944	scaffold2012	0	253969	-
chrfrag2b	26748044	26958912	scaffold5461	0	210868	-
chrfrag2b	26959012	27152459	scaffold5281	0	193447	-
chrfrag2b	27152559	27420630	scaffold13911	0	268071	-
chrfrag2b	27420730	27655524	scaffold1339	0	234794	-
chrfrag2b	27655624	27974985	scaffold6797	0	319361	+
chrfrag2b	27975085	28201863	scaffold22677	0	226778	-
chrfrag2b	28201963	28538238	scaffold2314	0	336275	-
chrfrag2b	28538338	28757513	scaffold20672	0	219175	-
chrfrag2b	28757513	29508219	scaffold2290	61	750767	+
chrfrag2b	29508319	29745291	scaffold10054	0	236972	-
chrfrag2b	29745391	29993753	scaffold7803	0	248362	-
chrfrag2b	29993853	30194946	scaffold8378	0	201093	+
chrfrag2b	30195046	30436750	scaffold10346	0	241704	+
chrfrag2b	30436850	30707357	scaffold4004	0	270507	-
chrfrag2b	30707457	30861431	scaffold20097	0	153974	+
chrfrag2b	30861531	31096485	scaffold2808	0	234954	-
chrfrag2b	31096585	31254845	scaffold11232	0	158260	-
chrfrag2b	31254945	31490084	scaffold2715	0	235139	+
chrfrag2b	31490184	31831753	scaffold5465	0	341569	+
chrfrag2b	31831853	32624312	scaffold1397	0	792459	-
chrfrag2b	32624412	33132768	scaffold11188	0	508356	+
chrfrag2b	33132868	33447369	scaffold5337	0	314501	+
chrfrag2b	33447469	33964729	scaffold4313	0	517260	-
chrfrag2b	33964829	34320055	scaffold7984	0	355226	+
chrfrag2b	34320155	34525188	scaffold2840	0	205033	+
chrfrag2b	34525288	34751642	scaffold535	0	226354	+
chrfrag2b	34751742	34976020	scaffold7809	0	224278	-
chrfrag2b	34976120	35236969	scaffold16067	0	260849	+
chrfrag2b	35237069	35387773	scaffold3610	0	150704	+
chrfrag2b	35387873	35614969	scaffold744	0	227096	-
chrfrag2b	35615069	35909092	scaffold13794	0	294023	-
chrfrag2b	35909192	36090201	scaffold9538	0	181009	+
chrfrag2b	36090301	36342199	scaffold5089	0	251898	-
chrfrag2b	36342299	36497765	scaffold31416	0	155466	-
chrfrag2b	36497865	36731748	scaffold2349	0	233883	+
chrfrag2b	36731848	36894987	scaffold7244	0	163139	+
chrfrag2b	36895087	37177175	scaffold11887	0	282088	+
chrfrag2b	37177275	37508774	scaffold4541	0	331499	+
chrfrag2b	37508874	37802344	scaffold3411	0	293470	-
chrfrag2b	37802444	38025523	scaffold11916	0	223079	-
chrfrag2b	38025623	38297914	scaffold9483	0	272291	-
chrfrag2b	38298014	38547026	scaffold2595	0	249012	-
chrfrag2b	38547126	38778917	scaffold29832	0	231791	-
chrfrag2b	38779017	38981877	scaffold3309	0	202860	+
chrfrag2b	38981977	39189807	scaffold9054	0	207830	-
chrfrag2b	39189907	39369724	scaffold2929	0	179817	+
chrfrag2b	39369824	39872547	scaffold11491	0	502723	-
chrfrag2b	39872647	40149415	scaffold12620	0	276768	-
chrfrag2b	40149515	40330983	scaffold13333	0	181468	-
chrfrag2b	40331083	40605070	scaffold13246	0	273987	+
chrfrag2b	40605170	41195301	scaffold6939	0	590131	+
chrfrag2b	41195401	41453383	scaffold14489	0	257982	+
chrfrag2b	41453483	41627394	scaffold8238	0	173911	-
chrfrag2b	41627494	42003518	scaffold1720	0	376024	-
chrfrag2b	42003618	42484239	scaffold65	0	480621	+
chrfrag2b	42484339	42685558	scaffold275	0	201219	-
chrfrag2b	42685658	42846639	scaffold15835	0	160981	-
chrfrag2b	42846739	43018298	scaffold4017	0	171559	+
chrfrag2b	43018398	43170332	scaffold19534	0	151934	-
chrfrag2b	43170432	43486875	scaffold2527	0	316443	-
chrfrag2b	43486975	43693192	scaffold10690	0	206217	+
chrfrag2b	43693292	43885652	scaffold11112	0	192360	+
chrfrag2b	43885752	44220451	scaffold4097	0	334699	-
chrfrag2b	44220551	44468926	scaffold13554	0	248375	+
chrfrag2b	44469026	44657713	scaffold19809	0	188687	+
chrfrag2b	44657813	44863261	scaffold4841	0	205448	+
chrfrag2b	44863361	45398830	scaffold6878	0	535469	-
chrfrag2b	45398930	45569462	scaffold15773	0	170532	-
chrfrag2b	45569562	46010881	scaffold17613	0	441319	-
chrfrag2b	46010981	46801206	scaffold503	0	790225	-
chrfrag2b	46801306	46977568	scaffold14073	0	176262	-
chrfrag2b	46977668	47646565	scaffold3881	0	668897	-
chrfrag2b	47646665	48167565	scaffold4066	0	520900	+
chrfrag2b	48167665	48377060	scaffold12111	0	209395	+
chrfrag2b	48377160	48596226	scaffold4606	0	219066	+
chrfrag2b	48596326	48825348	scaffold4736	0	229022	+
chrfrag2b	48825448	49056726	scaffold1418	0	231278	-
chrfrag2b	49056826	49354002	scaffold9188	0	297176	-
chrfrag2b	49354102	49690082	scaffold13581	0	335980	+
chrfrag2b	49690182	50007683	scaffold271	0	317501	-
chrfrag2b	50007783	50203755	scaffold9641	0	195972	-
chrfrag2b	50203855	51102008	scaffold2764	0	898153	+
chrfrag2b	51102108	51261738	scaffold1531	0	159630	+
chrfrag2b	51261838	51431570	scaffold14	0	169732	+
chrfrag2b	51431670	51639767	scaffold808	0	208097	-
chrfrag2b	51639867	51817079	scaffold7404	0	177212	+
chrfrag2b	51817179	52045828	scaffold2288	0	228649	+
chrfrag2b	52045928	52395934	scaffold4041	0	350006	+
chrfrag2b	52396034	52598028	scaffold7843	0	201994	+
chrfrag2b	52598128	52889326	scaffold3628	0	291198	+
chrfrag2b	52889426	53100299	scaffold3405	0	210873	+
chrfrag2b	53100399	53424466	scaffold9923	0	324067	+
chrfrag2b	53424566	54176274	scaffold2805	0	751708	-
chrfrag2b	54176374	54501267	scaffold1090	0	324893	-
chrfrag2b	54501367	54659523	scaffold1423	0	158156	-
chrfrag2b	54659623	55243474	scaffold1259	0	583851	+
chrfrag2b	55243574	55458627	scaffold12784	0	215053	-
chrfrag2b	55458727	55641299	scaffold6843	0	182572	-
chrfrag2b	55641399	55976882	scaffold8734	0	335483	-
chrfrag2b	55976982	56321715	scaffold6713	0	344733	-
chrfrag2b	56321815	56693532	scaffold19327	0	371717	+
chrfrag2b	56693632	57200721	scaffold13299	0	507089	+
chrfrag2b	57200821	57381109	scaffold998	0	180288	-
chrfrag2b	57381209	57745561	scaffold8745	0	364352	+
chrfrag2b	57745661	57978243	scaffold15271	0	232582	-
chrfrag2b	57978343	58258391	scaffold2706	0	280048	+
chrfrag2b	58258491	58947420	scaffold7962	0	688929	+
chrfrag2b	58947520	59133952	scaffold4656	0	186432	-
chrfrag2b	59134052	59534857	scaffold3928	0	400805	+
chrfrag2b	59534957	59768831	scaffold141	0	233874	+
chrfrag2b	59768931	60214628	scaffold1200	0	445697	+
chrfrag2b	60214728	61029908	scaffold829	0	815180	+
chrfrag2b	61030008	61222621	scaffold18511	0	192613	+
chrfrag2b	61222721	61390402	scaffold9532	0	167681	+
chrfrag2b	61390502	61577952	scaffold10952	0	187450	+
chrfrag2b	61578052	61810700	scaffold7656	0	232648	+
chrfrag2b	61810800	62227450	scaffold3978	0	416650	-
chrfrag2b	62227550	62773058	scaffold1290	0	545508	-
chrfrag2b	62773158	62969385	scaffold13321	0	196227	+
chrfrag2b	62969485	63188227	scaffold1387	0	218742	+
chrfrag2b	63188327	63581057	scaffold9060	0	392730	+
chrfrag2b	63581157	64037885	scaffold373	0	456728	+
chrfrag2b	64037985	64560809	scaffold359	0	522824	+
chrfrag2b	64560909	64900708	scaffold10794	0	339799	-
chrfrag2b	64900808	65542521	scaffold190	0	641713	-
chrfrag2b	65542621	65817435	scaffold9357	0	274814	+
chrfrag2b	65817535	66071163	scaffold13735	0	253628	-
chrfrag2b	66071263	66501623	scaffold3476	0	430360	+
chrfrag2b	66501723	66671278	scaffold10024	0	169555	-
chrfrag2b	66671378	67050357	scaffold2383	0	378979	+
chrfrag2c_11a	0	292788	scaffold7073	0	292788	+
chrfrag2c_11a	292888	499622	scaffold7723	0	206734	+
chrfrag2c_11a	499722	937932	scaffold4872	0	438210	+
chrfrag2c_11a	938032	1677915	scaffold3136	0	739883	+
chrfrag2c_11a	1678015	1927656	scaffold10256	0	249641	+
chrfrag2c_11a	1927756	2285284	scaffold7382	0	357528	-
chrfrag2c_11a	2285384	2463823	scaffold8302	0	178439	-
chrfrag2c_11a	2463923	2864706	scaffold6779	0	400783	-
chrfrag2c_11a	2864806	3164792	scaffold9617	0	299986	-
chrfrag2c_11a	3164892	3652625	scaffold6928	0	487733	-
chrfrag2c_11a	3652725	3833546	scaffold935	0	180821	+
chrfrag2c_11a	3833646	4046730	scaffold3492	0	213084	+
chrfrag2c_11a	4046830	4358206	scaffold18646	0	311376	-
chrfrag2c_11a	4358306	4608350	scaffold11011	0	250044	-
chrfrag2c_11a	4608450	4773820	scaffold4993	0	165370	+
chrfrag2c_11a	4773920	5024096	scaffold6805	0	250176	-
chrfrag2c_11a	5024196	5398962	scaffold12224	0	374766	-
chrfrag2c_11a	5399062	5650373	scaffold2178	0	251311	-
chrfrag2c_11a	5650473	6042925	scaffold11929	0	392452	-
chrfrag2c_11a	6043025	6199402	scaffold3327	0	156377	-
chrfrag2c_11a	6199502	6457924	scaffold12805	0	258422	-
chrfrag2c_11a	6458024	6614353	scaffold31557	0	156329	+
chrfrag2c_11a	6614353	6809116	scaffold25010	0	194763	-
chrfrag2c_11a	6809216	7372373	scaffold957	0	563157	-
chrfrag2c_11a	7372473	7694079	scaffold7526	0	321606	-
chrfrag2c_11a	7694179	7944486	scaffold1457	0	250307	-
chrfrag2c_11a	7944586	8137319	scaffold1866	0	192733	-
chrfrag2c_11a	8137419	8690563	scaffold2867	0	553144	+
chrfrag2c_11a	8690663	9138868	scaffold7348	0	448205	+
chrfrag2c_11a	9138968	9397983	scaffold3645	0	259015	-
chrfrag2c_11a	9398083	9842729	scaffold8342	0	444646	-
chrfrag2c_11a	9842829	10016757	scaffold8616	0	173928	-
chrfrag2c_11a	10016857	10257719	scaffold139	0	240862	-
chrfrag2c_11a	10257819	10423884	scaffold893	0	166065	+
chrfrag2c_11a	10423984	10825190	scaffold2941	0	401206	+
chrfrag2c_11a	10825290	11249629	scaffold5343	0	424339	-
chrfrag2c_11a	11249729	11442921	scaffold17652	0	193192	+
chrfrag2c_11a	11443021	11693570	scaffold21484	0	250549	-
chrfrag2c_11a	11693670	11894197	scaffold1331	0	200527	+
chrfrag2c_11a	11894297	12095893	scaffold5599	0	201596	+
chrfrag2c_11a	12095993	12301822	scaffold17098	0	205829	+
chrfrag2c_11a	12301922	12493120	scaffold1818	0	191198	-
chrfrag2c_11a	12493220	12721065	scaffold4259	0	227845	+
chrfrag2c_11a	12721165	13237181	scaffold256	0	516016	-
chrfrag2c_11a	13237281	13421330	scaffold14791	0	184049	-
chrfrag2c_11a	13421430	13687521	scaffold17586	0	266091	+
chrfrag2c_11a	13687621	13938460	scaffold9982	0	250839	-
chrfrag2c_11a	13938560	14326917	scaffold4163	0	388357	+
chrfrag2c_11a	14327017	14553678	scaffold991	0	226661	+
chrfrag2c_11a	14553778	14809057	scaffold23198	0	255279	-
chrfrag2c_11a	14809157	14997804	scaffold238	0	188647	+
chrfrag2c_11a	14997904	15175658	scaffold2734	0	177754	+
chrfrag2c_11a	15175758	15388501	scaffold6792	0	212743	+
chrfrag2c_11a	15388601	15617726	scaffold12517	0	229125	+
chrfrag2c_11a	15617826	15951837	scaffold2437	0	334011	+
chrfrag2c_11a	15951937	16277305	scaffold14292	0	325368	-
chrfrag2c_11a	16277405	16612966	scaffold8603	0	335561	-
chrfrag2c_11a	16613066	16804886	scaffold8967	0	191820	+
chrfrag2c_11a	16804986	17103589	scaffold14051	0	298603	+
chrfrag2c_11a	17103689	17297684	scaffold9858	0	193995	-
chrfrag2c_11a	17297784	17598910	scaffold489	0	301126	-
chrfrag2c_11a	17599010	18040593	scaffold2700	0	441583	+
chrfrag2c_11a	18040693	18535691	scaffold5574	0	494998	+
chrfrag2c_11a	18535791	18690836	scaffold1029	0	155045	+
chrfrag2c_11a	18690936	18915417	scaffold550	0	224481	-
chrfrag2c_11a	18915517	19175888	scaffold15138	0	260371	-
chrfrag2c_11a	19175988	19706161	scaffold3998	0	530173	-
chrfrag2c_11a	19706261	19961207	scaffold9561	0	254946	+
chrfrag2c_11a	19961307	20506395	scaffold395	0	545088	-
chrfrag2c_11a	20506495	20948718	scaffold1222	0	442223	-
chrfrag2c_11a	20948818	21321011	scaffold7424	0	372193	+
chrfrag2c_11a	21321111	21490697	scaffold6636	0	169586	+
chrfrag2c_11a	21490797	21673827	scaffold14006	0	183030	+
chrfrag2c_11a	21673927	21826638	scaffold18851	0	152711	+
chrfrag2c_11a	21826738	22031710	scaffold1550	0	204972	-
chrfrag2c_11a	22031810	22306355	scaffold60	0	274545	-
chrfrag2c_11a	22306455	22763854	scaffold40	0	457399	-
chrfrag2c_11a	22763954	23148894	scaffold159	0	384940	+
chrfrag2c_11a	23148994	23832899	scaffold436	0	683905	+
chrfrag2c_11a	23832999	24284592	scaffold2553	0	451593	+
chrfrag2c_11a	24284692	24506937	scaffold1790	0	222245	-
chrfrag2c_11a	24507037	24746387	scaffold498	0	239350	-
chrfrag2c_11a	24746487	24908571	scaffold18580	0	162084	-
chrfrag2c_11a	24908671	25902272	scaffold11	0	993601	-
chrfrag2c_11a	25902372	26740822	scaffold1649	0	838450	-
chrfrag2c_11a	26740922	27017349	scaffold505	0	276427	-
chrfrag2c_11a	27017449	28053460	scaffold787	0	1036011	+
chrfrag2c_11a	28053560	28256895	scaffold4149	0	203335	-
chrfrag2c_11a	28256995	28498410	scaffold9528	0	241415	-
chrfrag2c_11a	28498510	28661011	scaffold5275	0	162501	-
chrfrag2c_11a	28661111	29009323	scaffold2260	0	348212	-
chrfrag2c_11a	29009423	29365811	scaffold2181	0	356388	+
chrfrag2c_11a	29365911	29570739	scaffold9595	0	204828	-
chrfrag2c_11a	29570839	29949967	scaffold10836	0	379128	+
chrfrag2c_11a	29950067	30480662	scaffold9042	0	530595	+
chrfrag2c_11a	30480762	30858362	scaffold1092	0	377600	+
chrfrag2c_11a	30858462	31407681	scaffold4918	0	549219	-
chrfrag2c_11a	31407781	31601863	scaffold5186	0	194082	-
chrfrag2c_11a	31601963	32029587	scaffold4045	0	427624	+
chrfrag2c_11a	32029687	32236770	scaffold6163	0	207083	+
chrfrag2c_11a	32236870	32835006	scaffold4062	0	598136	-
chrfrag2c_11a	32835106	33586542	scaffold891	0	751436	+
chrfrag2c_11a	33586642	33932519	scaffold13596	0	345877	+
chrfrag2c_11a	33932619	34106327	scaffold14578	0	173708	-
chrfrag2c_11a	34106427	34260503	scaffold4214	0	154076	-
chrfrag2c_11a	34260603	34693841	scaffold331	0	433238	-
chrfrag2c_11a	34693941	34897399	scaffold72	0	203458	-
chrfrag2c_11a	34897499	35332736	scaffold1341	0	435237	-
chrfrag2c_11a	35332836	36286053	scaffold56	0	953217	+
chrfrag2c_11a	36286153	36509432	scaffold6194	0	223279	+
chrfrag2c_11a	36509532	36690960	scaffold19456	0	181428	-
chrfrag2c_11a	36691060	36897973	scaffold2549	0	206913	-
chrfrag2c_11a	36898073	37113229	scaffold8785	0	215156	-
chrfrag2c_11a	37113329	37770888	scaffold4461	0	657559	-
chrfrag2c_11a	37770988	39100150	scaffold5635	0	1329162	-
chrfrag2c_11a	39100250	39360220	scaffold13868	0	259970	+
chrfrag2c_11a	39360320	39546763	scaffold17700	0	186443	+
chrfrag2c_11a	39546863	40025901	scaffold9242	0	479038	+
chrfrag2c_11a	40026001	40186460	scaffold599	0	160459	-
chrfrag2c_11a	40186560	40482654	scaffold17581	0	296094	+
chrfrag2c_11a	40482754	41668556	scaffold260	0	1185802	+
chrfrag2c_11a	41668656	42132296	scaffold10932	0	463640	-
chrfrag2c_11a	42132396	42519178	scaffold12311	0	386782	-
chrfrag2c_11a	42519278	42819465	scaffold14885	0	300187	-
chrfrag2c_11a	42819565	43110946	scaffold9929	0	291381	+
chrfrag2c_11a	43111046	43650805	scaffold4005	0	539759	+
chrfrag2c_11a	43650805	43855780	scaffold24395	0	204975	-
chrfrag2c_11a	43855880	44290424	scaffold685	0	434544	+
chrfrag2c_11a	44290524	44519400	scaffold22118	0	228876	+
chrfrag2c_11a	44519500	44704613	scaffold7711	0	185113	+
chrfrag2c_11a	44704713	44982277	scaffold9311	0	277564	-
chrfrag2c_11a	44982377	45169112	scaffold5650	0	186735	+
chrfrag2c_11a	45169212	45540059	scaffold2425	0	370847	+
chrfrag2c_11a	45540159	45956748	scaffold3053	0	416589	+
chrfrag2c_11a	45956848	46612749	scaffold4494	0	655901	+
chrfrag2c_11a	46612849	46776767	scaffold27287	0	163918	+
chrfrag2c_11a	46776867	47068534	scaffold5023	0	291667	-
chrfrag2c_11a	47068634	47298721	scaffold4144	0	230087	+
chrfrag2c_11a	47298821	47822982	scaffold1311	0	524161	+
chrfrag2c_11a	47823082	47988008	scaffold2904	0	164926	+
chrfrag2c_11a	47988108	48654254	scaffold7334	0	666146	-
chrfrag2c_11a	48654354	49750232	scaffold44	0	1095878	-
chrfrag2c_11a	49750332	50057629	scaffold6761	0	307297	-
chrfrag2c_11a	50057729	50523744	scaffold4670	0	466015	-
chrfrag2c_11a	50523844	50792448	scaffold4355	0	268604	+
chrfrag2c_11a	50792548	51353284	scaffold1073	0	560736	+
chrfrag2c_11a	51353384	51574052	scaffold1871	0	220668	-
chrfrag2c_11a	51574152	51823881	scaffold3450	0	249729	+
chrfrag2c_11a	51823981	52281488	scaffold7666	0	457507	+
chrfrag2c_11a	52281588	52433926	scaffold26002	0	152338	+
chrfrag2c_11a	52434026	52805982	scaffold15423	0	371956	-
chrfrag2c_11a	52806082	53148742	scaffold27760	0	342660	+
chrfrag2c_11a	53148842	53478561	scaffold14338	0	329719	-
chrfrag2c_11a	53478661	53869739	scaffold2046	0	391078	-
chrfrag2c_11a	53869839	54033520	scaffold7342	0	163681	+
chrfrag2c_11a	54033620	54570017	scaffold901	0	536397	-
chrfrag2c_11a	54570117	54897900	scaffold10427	0	327783	+
chrfrag2c_11a	54898000	55275946	scaffold12040	0	377946	+
chrfrag2c_11a	55276046	55533702	scaffold5435	0	257656	-
chrfrag2c_11a	55533802	55977623	scaffold6965	0	443821	+
chrfrag2c_11a	55977723	56398991	scaffold249	0	421268	-
chrfrag2c_11a	56399091	56578577	scaffold7101	0	179486	+
chrfrag2c_11a	56578577	56768034	scaffold31584	0	189457	-
chrfrag2c_11a	56768134	56930241	scaffold14333	0	162107	-
chrfrag2c_11a	56930341	57237783	scaffold16444	0	307442	-
chrfrag2c_11a	57237883	57558271	scaffold1427	0	320388	-
chrfrag2c_11a	57558371	57762405	scaffold4846	0	204034	-
chrfrag2c_11a	57762505	57989476	scaffold6909	0	226971	+
chrfrag2c_11a	57989576	58174909	scaffold25145	0	185333	+
chrfrag2c_11a	58175009	58711089	scaffold9851	0	536080	+
chrfrag2c_11a	58711189	58902977	scaffold4729	0	191788	-
chrfrag2c_11a	58903077	59168431	scaffold13980	0	265354	-
chrfrag2c_11a	59168531	59338247	scaffold13826	0	169716	+
chrfrag2c_11a	59338347	59660657	scaffold5760	0	322310	+
chrfrag2c_11a	59660757	59933066	scaffold10291	0	272309	+
chrfrag2c_11a	59933166	62452068	scaffold964	0	2518902	+
chrfrag2c_11a	62452168	63593848	scaffold8535	0	1141680	+
chrfrag2c_11a	63593948	65054064	scaffold2656	0	1460116	+
chrfrag2c_11a	65054164	65891653	scaffold19444	0	837489	+
chrfrag2c_11a	65891753	66705400	scaffold9253	0	813647	-
chrfrag2c_11a	66705500	67311028	scaffold7141	0	605528	-
chrfrag2c_11a	67311128	68009400	scaffold158	0	698272	+
chrfrag2c_11a	68009500	68397899	scaffold5439	0	388399	+
chrfrag2c_11a	68397999	68801468	scaffold4038	0	403469	-
chrfrag2c_11a	68801568	69360901	scaffold20005	0	559333	+
chrfrag2c_11a	69361001	69511474	scaffold8253	0	150473	-
chrfrag2c_11a	69511574	69776317	scaffold13066	0	264743	-
chrfrag2c_11a	69776417	70014213	scaffold1333	0	237796	-
chrfrag2c_11a	70014213	70401074	scaffold6157	0	386861	-
chrfrag2c_11a	70401174	72844125	scaffold929	0	2442951	+
chrfrag2c_11a	72844125	73614426	scaffold12292	0	770301	-
chrfrag2c_11a	73614526	74488490	scaffold5535	0	873964	-
chrfrag3	0	673985	scaffold3074	0	673985	-
chrfrag3	674085	856778	scaffold24769	0	182693	-
chrfrag3	856878	1232921	scaffold8921	0	376043	+
chrfrag3	1233021	1434845	scaffold9615	0	201824	+
chrfrag3	1434945	1598256	scaffold5655	0	163311	-
chrfrag3	1598356	1778012	scaffold13389	0	179656	+
chrfrag3	1778112	1984926	scaffold6230	0	206814	-
chrfrag3	1985026	2410559	scaffold4866	0	425533	+
chrfrag3	2410659	2567019	scaffold13013	0	156360	+
chrfrag3	2567119	2814216	scaffold3859	0	247097	-
chrfrag3	2814316	3108404	scaffold13152	0	294088	-
chrfrag3	3108504	3679924	scaffold9083	0	571420	-
chrfrag3	3680024	4108831	scaffold6397	0	428807	-
chrfrag3	4108931	4270113	scaffold8059	0	161182	+
chrfrag3	4270213	4596901	scaffold11609	0	326688	+
chrfrag3	4597001	4825028	scaffold17363	0	228027	+
chrfrag3	4825128	5151180	scaffold6336	0	326052	+
chrfrag3	5151280	5620460	scaffold2834	0	469180	-
chrfrag3	5620560	6062002	scaffold2482	0	441442	-
chrfrag3	6062102	6584210	scaffold1987	0	522108	-
chrfrag3	6584310	6758417	scaffold16290	0	174107	+
chrfrag3	6758517	7563913	scaffold10647	0	805396	-
chrfrag3	7564013	8012726	scaffold5004	0	448713	-
chrfrag3	8012826	8738940	scaffold1984	0	726114	+
chrfrag3	8739040	8983289	scaffold4544	0	244249	-
chrfrag3	8983389	9162490	scaffold13997	0	179101	-
chrfrag3	9162590	9759892	scaffold643	0	597302	+
chrfrag3	9759992	10117983	scaffold13669	0	357991	-
chrfrag3	10118083	10290662	scaffold4437	0	172579	+
chrfrag3	10290762	10486547	scaffold23551	0	195785	-
chrfrag3	10486647	10714023	scaffold2719	0	227376	-
chrfrag3	10714123	11140146	scaffold148	0	426023	+
chrfrag3	11140246	11774610	scaffold1660	0	634364	-
chrfrag3	11774710	12273128	scaffold19	0	498418	+
chrfrag3	12273228	12512284	scaffold23459	0	239056	-
chrfrag3	12512384	12833774	scaffold9473	0	321390	-
chrfrag3	12833874	13842181	scaffold4669	0	1008307	+
chrfrag3	13842281	14130155	scaffold4049	0	287874	+
chrfrag3	14130255	14830884	scaffold8735	0	700629	-
chrfrag3	14830984	15151811	scaffold5696	0	320827	+
chrfrag3	15151911	15328423	scaffold3969	0	176512	+
chrfrag3	15328523	15490705	scaffold10069	0	162182	-
chrfrag3	15490805	15829004	scaffold1261	0	338199	-
chrfrag3	15829104	16123680	scaffold17768	0	294576	-
chrfrag3	16123780	16388253	scaffold12035	0	264473	+
chrfrag3	16388353	16635710	scaffold5292	0	247357	-
chrfrag3	16635810	16918099	scaffold1262	0	282289	+
chrfrag3	16918199	17277153	scaffold8164	0	358954	+
chrfrag3	17277253	17752353	scaffold5964	0	475100	+
chrfrag3	17752453	17944262	scaffold857	0	191809	+
chrfrag3	17944362	18352906	scaffold3911	0	408544	+
chrfrag3	18353006	18852547	scaffold726	0	499541	+
chrfrag3	18852647	19286671	scaffold7435	0	434024	+
chrfrag3	19286771	19527026	scaffold12962	0	240255	-
chrfrag3	19527126	19745837	scaffold2651	0	218711	-
chrfrag3	19745937	20009910	scaffold5645	0	263973	-
chrfrag3	20010010	20320122	scaffold1367	0	310112	+
chrfrag3	20320222	20692276	scaffold4012	0	372054	-
chrfrag3	20692376	21018202	scaffold18229	0	325826	+
chrfrag3	21018302	21289342	scaffold9117	0	271040	-
chrfrag3	21289442	21520356	scaffold3617	0	230914	-
chrfrag3	21520456	21737997	scaffold703	0	217541	+
chrfrag3	21738097	22104720	scaffold1327	0	366623	-
chrfrag3	22104820	22290347	scaffold19160	0	185527	-
chrfrag3	22290447	22448519	scaffold6586	0	158072	-
chrfrag3	22448619	22804131	scaffold4415	0	355512	-
chrfrag3	22804231	22995412	scaffold6507	0	191181	-
chrfrag3	22995512	23191538	scaffold3707	0	196026	+
chrfrag3	23191638	23437268	scaffold1750	0	245630	+
chrfrag3	23437368	23610477	scaffold14999	0	173109	-
chrfrag3	23610577	23817335	scaffold19062	0	206758	-
chrfrag3	23817435	23971262	scaffold15774	0	153827	-
chrfrag3	23971362	24135281	scaffold1931	0	163919	+
chrfrag3	24135381	24602538	scaffold2336	0	467157	+
chrfrag3	24602638	24859878	scaffold14146	0	257240	-
chrfrag3	24859978	25078884	scaffold4894	0	218906	-
chrfrag3	25078984	25273188	scaffold12183	0	194204	-
chrfrag3	25273288	26372258	scaffold2763	0	1098970	-
chrfrag3	26372358	26627461	scaffold279	0	255103	+
chrfrag3	26627561	26825143	scaffold14754	0	197582	-
chrfrag3	26825243	27004773	scaffold15292	0	179530	+
chrfrag3	27004873	27552567	scaffold4356	0	547694	-
chrfrag3	27552667	27811706	scaffold2257	0	259039	-
chrfrag3	27811806	28056634	scaffold201	0	244828	+
chrfrag3	28056734	28415363	scaffold13240	0	358629	-
chrfrag3	28415463	28706343	scaffold672	0	290880	-
chrfrag3	28706443	29106938	scaffold1843	0	400495	+
chrfrag3	29107038	29290562	scaffold291	0	183524	+
chrfrag3	29290662	29549866	scaffold18531	0	259204	-
chrfrag3	29549966	29766857	scaffold5547	0	216891	+
chrfrag3	29766957	29930239	scaffold1411	0	163282	+
chrfrag3	29930339	30480096	scaffold1065	0	549757	-
chrfrag3	30480196	30797786	scaffold374	0	317590	-
chrfrag3	30797886	31063556	scaffold6233	0	265670	+
chrfrag3	31063656	31405888	scaffold7372	0	342232	+
chrfrag3	31405988	31616723	scaffold2820	0	210735	-
chrfrag3	31616823	32144984	scaffold2800	0	528161	+
chrfrag3	32145084	32357257	scaffold3489	0	212173	-
chrfrag3	32357357	32541971	scaffold7750	0	184614	+
chrfrag3	32542071	32762512	scaffold7557	0	220441	+
chrfrag3	32762612	33033241	scaffold14673	0	270629	+
chrfrag3	33033341	33276348	scaffold3712	0	243007	+
chrfrag3	33276448	33586745	scaffold2754	0	310297	+
chrfrag3	33586845	33763522	scaffold7255	0	176677	+
chrfrag3	33763622	33992915	scaffold11400	0	229293	+
chrfrag3	33993015	34597242	scaffold3904	0	604227	+
chrfrag3	34597342	34833587	scaffold5329	0	236245	-
chrfrag3	34833687	35121869	scaffold1739	0	288182	-
chrfrag3	35121969	35453474	scaffold7447	0	331505	-
chrfrag3	35453574	35716921	scaffold6009	0	263347	-
chrfrag3	35717021	35912733	scaffold9943	0	195712	-
chrfrag3	35912833	36112304	scaffold9813	0	199471	+
chrfrag3	36112404	36286595	scaffold10816	0	174191	-
chrfrag3	36286695	36470247	scaffold4048	0	183552	-
chrfrag3	36470347	36791051	scaffold10636	0	320704	+
chrfrag3	36791151	37050251	scaffold12821	0	259100	-
chrfrag3	37050351	37252959	scaffold2132	0	202608	-
chrfrag3	37253059	37446230	scaffold7902	0	193171	+
chrfrag3	37446330	37606450	scaffold16068	0	160120	+
chrfrag3	37606550	37838802	scaffold2137	0	232252	+
chrfrag3	37838902	38262528	scaffold8380	0	423626	+
chrfrag3	38262628	38464368	scaffold993	0	201740	+
chrfrag3	38464468	38691757	scaffold7150	0	227289	-
chrfrag3	38691857	38910001	scaffold715	0	218144	+
chrfrag3	38910101	39101126	scaffold1291	0	191025	-
chrfrag3	39101226	39534143	scaffold7965	0	432917	+
chrfrag3	39534243	40062980	scaffold559	0	528737	+
chrfrag3	40063080	40332531	scaffold16709	0	269451	+
chrfrag3	40332631	40737911	scaffold1372	0	405280	+
chrfrag3	40738011	40925157	scaffold7807	0	187146	-
chrfrag3	40925257	41180502	scaffold2696	0	255245	+
chrfrag3	41180602	41374827	scaffold5201	0	194225	+
chrfrag3	41374927	41695178	scaffold2566	0	320251	-
chrfrag3	41695278	41973332	scaffold11173	0	278054	-
chrfrag3	41973432	42270447	scaffold5077	0	297015	+
chrfrag3	42270547	42537699	scaffold6849	0	267152	+
chrfrag3	42537699	42886899	scaffold7707	0	349200	-
chrfrag3	42886999	43158530	scaffold1299	0	271531	+
chrfrag3	43158630	43359839	scaffold20846	0	201209	-
chrfrag3	43359939	43547697	scaffold4863	161829	349587	-
chrfrag3	43547797	43717851	scaffold22442	0	170054	+
chrfrag3	43717951	43885999	scaffold15819	0	168048	+
chrfrag3	43886099	44114590	scaffold8602	0	228491	+
chrfrag3	44114690	44640286	scaffold6100	0	525596	+
chrfrag3	44640386	44841025	scaffold22130	0	200639	+
chrfrag3	44841125	45122040	scaffold5702	0	280915	-
chrfrag3	45122140	46590441	scaffold1991	0	1468301	+
chrfrag3	46590541	46809936	scaffold3491	0	219395	-
chrfrag3	46810036	47149792	scaffold4103	0	339756	+
chrfrag3	47149892	47357267	scaffold8918	0	207375	+
chrfrag3	47357367	47511136	scaffold3456	0	153769	+
chrfrag3	47511236	47677332	scaffold15587	0	166096	-
chrfrag3	47677432	47869190	scaffold3362	0	191758	-
chrfrag3	47869290	48329739	scaffold1832	0	460449	-
chrfrag3	48329839	48497084	scaffold6737	0	167245	-
chrfrag3	48497184	48795238	scaffold11520	0	298054	+
chrfrag3	48795338	49273038	scaffold11983	0	477700	+
chrfrag3	49273138	49535006	scaffold19637	0	261868	-
chrfrag3	49535106	49842685	scaffold3185	0	307579	-
chrfrag3	49842785	50318516	scaffold1570	0	475731	-
chrfrag3	50318616	50585655	scaffold4768	0	267039	+
chrfrag3	50585755	50763804	scaffold16286	0	178049	+
chrfrag3	50763904	50914320	scaffold9061	0	150416	-
chrfrag3	50914420	51087824	scaffold3157	0	173404	+
chrfrag3	51087924	51853294	scaffold1664	0	765370	-
chrfrag3	51853394	52105328	scaffold5244	0	251934	-
chrfrag3	52105428	52298763	scaffold14558	0	193335	+
chrfrag3	52298863	52652608	scaffold10022	0	353745	-
chrfrag3	52652708	52831326	scaffold14464	0	178618	-
chrfrag3	52831426	53180256	scaffold5149	0	348830	-
chrfrag3	53180356	53396676	scaffold9182	0	216320	-
chrfrag3	53396776	53648238	scaffold10771	0	251462	-
chrfrag3	53648338	53881058	scaffold322	0	232720	+
chrfrag3	53881058	54130122	scaffold3045	61	249125	+
chrfrag3	54130222	54514802	scaffold20576	0	384580	-
chrfrag3	54514902	54678018	scaffold8692	0	163116	+
chrfrag3	54678118	54916191	scaffold4292	0	238073	-
chrfrag3	54916291	55226829	scaffold1561	0	310538	+
chrfrag3	55226929	55905610	scaffold1153	0	678681	-
chrfrag3	55905710	56409889	scaffold7700	0	504179	+
chrfrag3	56409989	56596424	scaffold5875	0	186435	-
chrfrag3	56596524	56816715	scaffold10304	0	220191	-
chrfrag3	56816815	57267949	scaffold1724	0	451134	-
chrfrag3	57268049	58128845	scaffold1360	0	860796	-
chrfrag3	58128945	58429849	scaffold8456	0	300904	-
chrfrag3	58429949	59020664	scaffold12772	0	590715	-
chrfrag3	59020764	59202474	scaffold6279	0	181710	+
chrfrag3	59202574	59667197	scaffold7210	0	464623	+
chrfrag3	59667297	59821505	scaffold25847	0	154208	-
chrfrag3	59821605	60013192	scaffold5211	0	191587	-
chrfrag3	60013292	60206716	scaffold10463	0	193424	-
chrfrag3	60206816	60499277	scaffold13177	0	292461	+
chrfrag3	60499377	60695965	scaffold7639	0	196588	-
chrfrag3	60696065	61003487	scaffold3576	0	307422	+
chrfrag3	61003587	61177184	scaffold14277	0	173597	+
chrfrag3	61177284	61806674	scaffold7464	0	629390	+
chrfrag3	61806774	62049052	scaffold14001	0	242278	+
chrfrag3	62049152	62268835	scaffold4930	0	219683	+
chrfrag3	62268935	62444676	scaffold4294	0	175741	+
chrfrag3	62444776	62796741	scaffold12122	0	351965	-
chrfrag3	62796841	63039364	scaffold1966	0	242523	-
chrfrag3	63039464	63554269	scaffold1314	0	514805	-
chrfrag3	63554369	64110682	scaffold3985	0	556313	-
chrfrag3	64110782	65268573	scaffold4571	0	1157791	-
chrfrag3	65268673	65626112	scaffold1702	0	357439	-
chrfrag3	65626212	65868999	scaffold5733	0	242787	-
chrfrag3	65869099	66247459	scaffold2778	0	378360	-
chrfrag3	66247559	67800040	scaffold511	0	1552481	-
chrfrag3	67800140	68118425	scaffold2969	0	318285	-
chrfrag3	68118525	68537979	scaffold12400	0	419454	+
chrfrag3	68538079	68930139	scaffold568	0	392060	-
chrfrag3	68930239	69114013	scaffold9040	0	183774	+
chrfrag3	69114113	69536191	scaffold230	0	422078	+
chrfrag3	69536291	69765052	scaffold10653	0	228761	-
chrfrag3	69765152	70036346	scaffold4849	0	271194	+
chrfrag3	70036446	70328785	scaffold5661	0	292339	-
chrfrag3	70328885	70638140	scaffold6235	0	309255	+
chrfrag3	70638240	71134018	scaffold199	0	495778	+
chrfrag3	71134118	71380800	scaffold6498	0	246682	-
chrfrag3	71380900	71610160	scaffold8092	0	229260	-
chrfrag3	71610260	71831662	scaffold11000	0	221402	-
chrfrag3	71831762	72022779	scaffold8367	0	191017	-
chrfrag3	72022879	72221231	scaffold9645	0	198352	+
chrfrag3	72221331	72406587	scaffold10689	0	185256	-
chrfrag3	72406687	72585338	scaffold7466	0	178651	+
chrfrag3	72585438	72800084	scaffold11928	0	214646	+
chrfrag3	72800184	73003858	scaffold1433	0	203674	-
chrfrag3	73003958	73321497	scaffold14322	0	317539	+
chrfrag3	73321597	73530860	scaffold22433	0	209263	-
chrfrag3	73530960	73740468	scaffold8736	0	209508	-
chrfrag3	73740568	73981728	scaffold2031	0	241160	-
chrfrag4	0	614134	scaffold776	0	614134	+
chrfrag4	614234	818765	scaffold12863	0	204531	+
chrfrag4	818865	1035186	scaffold16376	0	216321	-
chrfrag4	1035286	1275377	scaffold5424	0	240091	-
chrfrag4	1275477	1502422	scaffold14943	0	226945	-
chrfrag4	1502522	1738640	scaffold6721	0	236118	-
chrfrag4	1738740	2159052	scaffold3230	0	420312	-
chrfrag4	2159152	2359002	scaffold14658	0	199850	+
chrfrag4	2359102	2759247	scaffold4881	0	400145	-
chrfrag4	2759347	3137214	scaffold8601	0	377867	-
chrfrag4	3137314	3497452	scaffold804	0	360138	-
chrfrag4	3497552	3705090	scaffold21060	0	207538	+
chrfrag4	3705190	3866294	scaffold3057	0	161104	+
chrfrag4	3866294	4052350	scaffold8198	61	186117	+
chrfrag4	4052450	4215214	scaffold1477	0	162764	+
chrfrag4	4215314	4731496	scaffold2952	0	516182	+
chrfrag4	4731596	5040526	scaffold889	0	308930	+
chrfrag4	5040626	6027883	scaffold324	0	987257	-
chrfrag4	6027983	6252669	scaffold13021	0	224686	+
chrfrag4	6252769	6445036	scaffold1909	0	192267	+
chrfrag4	6445136	6668461	scaffold15799	0	223325	+
chrfrag4	6668561	7063617	scaffold1860	0	395056	+
chrfrag4	7063717	7318894	scaffold14106	0	255177	-
chrfrag4	7318994	7596778	scaffold3272	0	277784	-
chrfrag4	7596878	7891356	scaffold18063	0	294478	-
chrfrag4	7891456	8078703	scaffold10630	0	187247	-
chrfrag4	8078803	8395618	scaffold1365	0	316815	-
chrfrag4	8395718	8663407	scaffold19008	0	267689	-
chrfrag4	8663507	8855108	scaffold1328	0	191601	+
chrfrag4	8855208	9119761	scaffold7791	0	264553	-
chrfrag4	9119861	9273250	scaffold6644	0	153389	+
chrfrag4	9273350	9684949	scaffold3340	0	411599	+
chrfrag4	9685049	10052759	scaffold3233	0	367710	-
chrfrag4	10052859	10276266	scaffold2099	0	223407	+
chrfrag4	10276366	10495089	scaffold3160	0	218723	+
chrfrag4	10495189	10860843	scaffold6395	0	365654	-
chrfrag4	10860943	11044884	scaffold3361	0	183941	-
chrfrag4	11044984	11494727	scaffold349	0	449743	-
chrfrag4	11494827	12040234	scaffold1791	0	545407	-
chrfrag4	12040334	12372284	scaffold9818	0	331950	+
chrfrag4	12372384	12537411	scaffold16890	0	165027	+
chrfrag4	12537511	12695078	scaffold1793	0	157567	-
chrfrag4	12695178	12938428	scaffold19928	0	243250	+
chrfrag4	12938528	13108502	scaffold13957	0	169974	+
chrfrag4	13108602	13385507	scaffold3637	0	276905	-
chrfrag4	13385607	14174951	scaffold1592	0	789344	-
chrfrag4	14175051	14939618	scaffold2403	0	764567	+
chrfrag4	14939718	15283935	scaffold865	0	344217	-
chrfrag4	15284035	15525135	scaffold4034	0	241100	+
chrfrag4	15525235	15915978	scaffold8987	0	390743	-
chrfrag4	15916078	16249293	scaffold166	0	333215	+
chrfrag4	16249393	16703223	scaffold2222	0	453830	+
chrfrag4	16703323	17016901	scaffold8391	0	313578	-
chrfrag4	17017001	17543139	scaffold3204	0	526138	-
chrfrag4	17543239	17877977	scaffold2096	0	334738	+
chrfrag4	17878077	18407226	scaffold9470	0	529149	+
chrfrag4	18407326	18597584	scaffold11728	0	190258	-
chrfrag4	18597684	19113543	scaffold894	0	515859	+
chrfrag4	19113643	19322729	scaffold2705	0	209086	+
chrfrag4	19322829	19509720	scaffold6801	0	186891	+
chrfrag4	19509820	20020527	scaffold1069	0	510707	-
chrfrag4	20020627	20253678	scaffold2722	0	233051	-
chrfrag4	20253778	20439000	scaffold5994	0	185222	-
chrfrag4	20439100	20637755	scaffold5433	0	198655	-
chrfrag4	20637855	20949698	scaffold6070	0	311843	-
chrfrag4	20949798	21469057	scaffold297	0	519259	-
chrfrag4	21469057	21722633	scaffold7236	0	253576	-
chrfrag4	21722733	22545008	scaffold11333	0	822275	-
chrfrag4	22545108	22875252	scaffold6186	0	330144	-
chrfrag4	22875352	23217298	scaffold4508	0	341946	+
chrfrag4	23217398	23523011	scaffold8013	0	305613	+
chrfrag4	23523111	23704588	scaffold7179	0	181477	-
chrfrag4	23704688	23911148	scaffold3783	0	206460	+
chrfrag4	23911248	24164398	scaffold5274	0	253150	-
chrfrag4	24164498	24567074	scaffold15202	0	402576	-
chrfrag4	24567174	24814923	scaffold11984	0	247749	-
chrfrag4	24815023	25003753	scaffold14418	0	188730	-
chrfrag4	25003753	25245373	scaffold13053	61	241681	+
chrfrag4	25245473	25414245	scaffold1040	0	168772	-
chrfrag4	25414345	26036015	scaffold5622	0	621670	+
chrfrag4	26036115	26263160	scaffold8146	0	227045	-
chrfrag4	26263260	26450563	scaffold465	0	187303	-
chrfrag4	26450663	26641247	scaffold3046	0	190584	-
chrfrag4	26641347	27153411	scaffold4064	0	512064	+
chrfrag4	27153511	27564872	scaffold716	0	411361	-
chrfrag4	27564972	27787093	scaffold9351	0	222121	+
chrfrag4	27787193	28117348	scaffold3363	0	330155	+
chrfrag4	28117448	28290532	scaffold8233	0	173084	-
chrfrag4	28290632	28748421	scaffold3360	0	457789	+
chrfrag4	28748521	29165976	scaffold3427	0	417455	-
chrfrag4	29166076	29449087	scaffold14407	0	283011	-
chrfrag4	29449187	29809472	scaffold9052	0	360285	+
chrfrag4	29809572	30135851	scaffold3787	0	326279	-
chrfrag4	30135951	30482392	scaffold3428	0	346441	-
chrfrag4	30482492	30795291	scaffold12022	0	312799	-
chrfrag4	30795391	31755432	scaffold1887	0	960041	+
chrfrag4	31755532	32004247	scaffold4913	0	248715	-
chrfrag4	32004347	32217623	scaffold16740	0	213276	-
chrfrag4	32217723	32492547	scaffold1948	0	274824	-
chrfrag4	32492647	33102950	scaffold3600	0	610303	+
chrfrag4	33103050	33286307	scaffold13733	0	183257	-
chrfrag4	33286407	34170408	scaffold2460	0	884001	-
chrfrag4	34170508	34725167	scaffold5913	0	554659	+
chrfrag4	34725267	35153045	scaffold14345	0	427778	+
chrfrag4	35153145	35635626	scaffold14420	0	482481	-
chrfrag4	35635726	35877866	scaffold5747	0	242140	-
chrfrag4	35877966	36156122	scaffold13159	0	278156	-
chrfrag4	36156122	36306952	scaffold16264	5	150835	+
chrfrag4	36307052	36598243	scaffold7702	0	291191	-
chrfrag4	36598343	36824915	scaffold3374	0	226572	-
chrfrag4	36825015	37046906	scaffold6643	0	221891	-
chrfrag4	37047006	37225557	scaffold1650	0	178551	-
chrfrag4	37225657	37693571	scaffold5607	0	467914	-
chrfrag4	37693671	38532800	scaffold3332	0	839129	-
chrfrag4	38532900	38795308	scaffold10941	0	262408	-
chrfrag4	38795408	39059365	scaffold12193	0	263957	+
chrfrag4	39059465	39215874	scaffold12152	0	156409	-
chrfrag4	39215974	39417866	scaffold652	0	201892	-
chrfrag4	39417966	39927560	scaffold12454	0	509594	+
chrfrag4	39927560	40797562	scaffold1228	0	870002	-
chrfrag4	40797662	41282552	scaffold3198	0	484890	+
chrfrag4	41282652	41949351	scaffold4059	0	666699	-
chrfrag4	41949451	42170019	scaffold10548	0	220568	+
chrfrag4	42170119	42559967	scaffold6081	0	389848	-
chrfrag4	42560067	42955097	scaffold1602	0	395030	+
chrfrag4	42955197	43155158	scaffold23879	0	199961	+
chrfrag4	43155258	43758918	scaffold8879	0	603660	+
chrfrag4	43759018	44125447	scaffold15	0	366429	-
chrfrag4	44125547	45180958	scaffold1257	0	1055411	+
chrfrag4	45181058	45633714	scaffold13343	0	452656	-
chrfrag4	45633814	46268296	scaffold9393	0	634482	-
chrfrag4	46268296	46575985	scaffold16100	61	307750	+
chrfrag4	46576085	46754195	scaffold4013	0	178110	-
chrfrag4	46754295	47080043	scaffold3124	0	325748	-
chrfrag4	47080143	47258865	scaffold16296	0	178722	-
chrfrag4	47258965	47731616	scaffold4429	0	472651	-
chrfrag4	47731716	48029253	scaffold10491	0	297537	+
chrfrag4	48029353	48211591	scaffold15277	0	182238	+
chrfrag4	48211691	48684146	scaffold3291	0	472455	-
chrfrag4	48684246	48846429	scaffold1476	0	162183	+
chrfrag4	48846529	49177850	scaffold11961	0	331321	+
chrfrag4	49177950	49379488	scaffold7848	0	201538	-
chrfrag4	49379588	49726983	scaffold10194	0	347395	-
chrfrag4	49727083	50489999	scaffold6015	0	762916	-
chrfrag4	50490099	51081184	scaffold6956	0	591085	-
chrfrag4	51081284	51735757	scaffold4130	0	654473	-
chrfrag4	51735857	51928142	scaffold13983	0	192285	+
chrfrag4	51928242	52521791	scaffold10513	0	593549	+
chrfrag4	52521891	52814351	scaffold10360	0	292460	+
chrfrag4	52814451	53423363	scaffold5053	0	608912	+
chrfrag4	53423463	53633159	scaffold1575	0	209696	+
chrfrag4	53633259	53851448	scaffold15220	0	218189	+
chrfrag4	53851548	54561785	scaffold2223	0	710237	-
chrfrag4	54561885	54750852	scaffold2216	0	188967	-
chrfrag4	54750952	55188422	scaffold9412	0	437470	-
chrfrag4	55188522	55376712	scaffold7280	0	188190	+
chrfrag4	55376812	55563245	scaffold2875	0	186433	-
chrfrag4	55563345	55733863	scaffold6953	0	170518	-
chrfrag4	55733963	55972923	scaffold7200	0	238960	-
chrfrag4	55973023	56131317	scaffold25935	0	158294	-
chrfrag4	56131417	56485346	scaffold5848	0	353929	-
chrfrag4	56485446	56740061	scaffold13426	0	254615	-
chrfrag4	56740161	57102726	scaffold3150	0	362565	-
chrfrag4	57102826	57673300	scaffold1226	0	570474	-
chrfrag4	57673400	57843740	scaffold5904	0	170340	+
chrfrag4	57843840	58138827	scaffold4499	0	294987	-
chrfrag4	58138927	58318943	scaffold6209	0	180016	-
chrfrag4	58319043	58663463	scaffold9095	0	344420	+
chrfrag4	58663563	58820302	scaffold5490	0	156739	+
chrfrag4	58820402	58982818	scaffold15809	0	162416	-
chrfrag4	58982918	59135669	scaffold122	0	152751	+
chrfrag4	59135769	59318085	scaffold9184	0	182316	+
chrfrag4	59318185	59939206	scaffold6857	0	621021	-
chrfrag4	59939306	60414856	scaffold1733	0	475550	-
chrfrag4	60414956	60759956	scaffold252	0	345000	-
chrfrag4	60760056	61007234	scaffold11437	0	247178	+
chrfrag4	61007334	61604039	scaffold3264	0	596705	+
chrfrag4	61604139	61829786	scaffold21039	0	225647	-
chrfrag4	61829886	62457806	scaffold7030	0	627920	+
chrfrag4	62457906	62732122	scaffold7467	0	274216	-
chrfrag4	62732222	63527164	scaffold203	0	794942	-
chrfrag4	63527264	63705968	scaffold8994	0	178704	-
chrfrag4	63706068	64186159	scaffold1952	0	480091	+
chrfrag4	64186259	64585302	scaffold12	0	399043	-
chrfrag4	64585402	64918318	scaffold10328	0	332916	-
chrfrag4	64918418	65097074	scaffold1149	0	178656	+
chrfrag4	65097174	65567675	scaffold7457	0	470501	+
chrfrag4	65567775	66178797	scaffold1374	0	611022	+
chrfrag4	66178897	66772007	scaffold5373	0	593110	+
chrfrag4	66772107	67034067	scaffold6265	0	261960	+
chrfrag4	67034167	67285837	scaffold984	0	251670	-
chrfrag4	67285937	67556515	scaffold9208	0	270578	-
chrfrag4	67556615	67792086	scaffold3639	0	235471	-
chrfrag4	67792186	68119972	scaffold17737	0	327786	-
chrfrag4	68120072	68984109	scaffold2153	0	864037	+
chrfrag4	68984209	69652331	scaffold3301	0	668122	-
chrfrag4	69652431	70122938	scaffold6972	0	470507	-
chrfrag4	70123038	70323261	scaffold2571	0	200223	+
chrfrag4	70323361	70573577	scaffold2155	0	250216	-
chrfrag4	70573677	70899815	scaffold8893	0	326138	-
chrfrag4	70899915	71052532	scaffold3467	0	152617	-
chrfrag4	71052632	71247960	scaffold15409	0	195328	-
chrfrag4	71248060	71569047	scaffold6874	0	320987	-
chrfrag4	71569147	71798165	scaffold18034	0	229018	+
chrfrag4	71798265	72140836	scaffold6576	0	342571	+
chrfrag4	72140936	72307036	scaffold9966	0	166100	+
chrfrag4	72307136	72517289	scaffold13760	0	210153	-
chrfrag4	72517389	72721666	scaffold2987	0	204277	-
chrfrag4	72721766	73001137	scaffold10867	0	279371	-
chrfrag4	73001237	73211725	scaffold6741	0	210488	-
chrfrag4	73211825	73484081	scaffold16976	0	272256	-
chrfrag4	73484181	74191722	scaffold76	0	707541	+
chrfrag4	74191822	74378063	scaffold9264	0	186241	-
chrfrag4	74378163	74752012	scaffold5402	0	373849	-
chrfrag4	74752112	75522421	scaffold3665	0	770309	-
chrfrag4	75522521	75735941	scaffold761	0	213420	-
chrfrag4	75736041	75941170	scaffold18537	0	205129	+
chrfrag4	75941270	76204010	scaffold4439	0	262740	+
chrfrag4	76204110	76590288	scaffold18404	0	386178	-
chrfrag4	76590388	76742828	scaffold6483	0	152440	-
chrfrag4	76742928	76920427	scaffold785	0	177499	-
chrfrag4	76920527	77191800	scaffold3125	0	271273	-
chrfrag4	77191900	77363728	scaffold8655	0	171828	-
chrfrag4	77363828	77621113	scaffold9293	0	257285	+
chrfrag4	77621213	77905459	scaffold15597	0	284246	-
chrfrag4	77905559	78189210	scaffold4423	0	283651	-
chrfrag4	78189310	78821206	scaffold3732	0	631896	+
chrfrag4	78821306	79000658	scaffold8475	0	179352	-
chrfrag4	79000758	79242947	scaffold8211	0	242189	+
chrfrag4	79243047	79411592	scaffold7202	0	168545	+
chrfrag4	79411692	79606521	scaffold7126	0	194829	-
chrfrag5a	0	194740	scaffold4892	0	194740	-
chrfrag5a	194840	416353	scaffold11894	0	221513	+
chrfrag5a	416453	766812	scaffold263	0	350359	-
chrfrag5a	766912	928129	scaffold9363	0	161217	+
chrfrag5a	928229	1408469	scaffold2955	0	480240	+
chrfrag5a	1408569	1641989	scaffold7508	0	233420	-
chrfrag5a	1642089	2265371	scaffold950	0	623282	-
chrfrag5a	2265471	2689705	scaffold1678	0	424234	-
chrfrag5a	2689805	2962536	scaffold947	0	272731	-
chrfrag5a	2962536	3116030	scaffold14149	5	153499	+
chrfrag5a	3116130	3382850	scaffold1393	0	266720	+
chrfrag5a	3382850	4591145	scaffold1742	61	1208356	+
chrfrag5a	4591245	4985478	scaffold7780	0	394233	+
chrfrag5a	4985578	5436722	scaffold4706	0	451144	-
chrfrag5a	5436822	5845946	scaffold8341	0	409124	+
chrfrag5a	5845946	6082327	scaffold2311	0	236381	-
chrfrag5a	6082427	6705602	scaffold779	0	623175	+
chrfrag5a	6705702	7192437	scaffold13471	0	486735	-
chrfrag5a	7192437	7350510	scaffold9440	0	158073	-
chrfrag5a	7350610	7872932	scaffold7460	0	522322	-
chrfrag5a	7873032	8056951	scaffold9908	0	183919	+
chrfrag5a	8057051	8285065	scaffold7601	0	228014	-
chrfrag5a	8285165	8590529	scaffold3584	0	305364	+
chrfrag5a	8590629	8868722	scaffold10016	0	278093	+
chrfrag5a	8868822	9065216	scaffold2371	0	196394	+
chrfrag5a	9065316	9317306	scaffold12074	0	251990	+
chrfrag5a	9317406	9473704	scaffold1588	0	156298	+
chrfrag5a	9473804	9729247	scaffold657	0	255443	+
chrfrag5a	9729347	10301210	scaffold1060	0	571863	+
chrfrag5a	10301310	10537092	scaffold10651	0	235782	-
chrfrag5a	10537192	10710458	scaffold9513	0	173266	+
chrfrag5a	10710458	11004475	scaffold4418	5	294022	+
chrfrag5a	11004575	11288152	scaffold11851	0	283577	-
chrfrag5a	11288252	11594466	scaffold7799	0	306214	-
chrfrag5a	11594566	11795127	scaffold9082	0	200561	+
chrfrag5a	11795227	12120513	scaffold1814	0	325286	+
chrfrag5a	12120613	12423504	scaffold1478	0	302891	+
chrfrag5a	12423604	12666823	scaffold4666	0	243219	+
chrfrag5a	12666923	13022383	scaffold13865	0	355460	+
chrfrag5a	13022483	13185118	scaffold10365	0	162635	+
chrfrag5a	13185218	13741857	scaffold9307	0	556639	+
chrfrag5a	13741957	14008288	scaffold412	0	266331	-
chrfrag5a	14008388	14299274	scaffold28862	0	290886	+
chrfrag5a	14299374	14651665	scaffold1920	0	352291	+
chrfrag5a	14651765	14877771	scaffold15198	0	226006	+
chrfrag5a	14877871	15868923	scaffold4138	0	991052	-
chrfrag5a	15869023	16070504	scaffold5998	0	201481	-
chrfrag5a	16070604	16222284	scaffold2174	0	151680	+
chrfrag5a	16222384	16447821	scaffold1882	0	225437	+
chrfrag5a	16447921	16687796	scaffold21661	0	239875	+
chrfrag5a	16687896	16896288	scaffold16430	0	208392	-
chrfrag5a	16896388	17244050	scaffold2819	0	347662	-
chrfrag5a	17244150	17452672	scaffold43321	0	208522	+
chrfrag5a	17452772	17687069	scaffold8387	0	234297	-
chrfrag5a	17687169	17910092	scaffold906	0	222923	-
chrfrag5a	17910192	18178133	scaffold1371	0	267941	-
chrfrag5a	18178233	18367489	scaffold12699	0	189256	-
chrfrag5a	18367589	18520357	scaffold4650	0	152768	-
chrfrag5a	18520457	18780968	scaffold21521	0	260511	-
chrfrag5a	18781068	19025694	scaffold1033	0	244626	-
chrfrag5a	19025794	19223861	scaffold4636	0	198067	-
chrfrag5a	19223961	19411197	scaffold2812	0	187236	+
chrfrag5a	19411297	19696524	scaffold5720	0	285227	-
chrfrag5a	19696624	20490932	scaffold3475	0	794308	-
chrfrag5a	20491032	20977620	scaffold1414	0	486588	+
chrfrag5a	20977720	21272771	scaffold7075	0	295051	-
chrfrag5a	21272871	21519207	scaffold8636	0	246336	+
chrfrag5a	21519307	22078213	scaffold14090	0	558906	+
chrfrag5a	22078313	22288387	scaffold2021	0	210074	+
chrfrag5a	22288487	22550407	scaffold3216	0	261920	+
chrfrag5a	22550507	22761097	scaffold6993	0	210590	+
chrfrag5a	22761197	23262114	scaffold7332	0	500917	+
chrfrag5a	23262214	23504917	scaffold6982	0	242703	-
chrfrag5a	23505017	23692368	scaffold14000	0	187351	-
chrfrag5a	23692468	24058885	scaffold7149	0	366417	+
chrfrag5a	24058985	24354148	scaffold4046	0	295163	-
chrfrag5a	24354248	24588756	scaffold9072	0	234508	-
chrfrag5a	24588856	25177928	scaffold208	0	589072	+
chrfrag5a	25178028	25483385	scaffold2606	0	305357	-
chrfrag5a	25483485	26004492	scaffold8880	0	521007	+
chrfrag5a	26004592	26226675	scaffold4740	0	222083	-
chrfrag5a	26226775	26414448	scaffold7976	0	187673	-
chrfrag5a	26414548	26637167	scaffold11421	0	222619	+
chrfrag5a	26637267	27292483	scaffold3914	0	655216	-
chrfrag5a	27292583	27444961	scaffold8265	0	152378	+
chrfrag5a	27445061	27829738	scaffold1590	0	384677	-
chrfrag5a	27829838	28201554	scaffold2090	0	371716	+
chrfrag5a	28201654	28401068	scaffold8675	0	199414	+
chrfrag5a	28401168	29265462	scaffold11534	0	864294	-
chrfrag5a	29265562	29761567	scaffold9355	0	496005	+
chrfrag5a	29761667	30200010	scaffold7626	0	438343	+
chrfrag5a	30200110	30491091	scaffold5278	0	290981	-
chrfrag5a	30491191	30702040	scaffold9074	0	210849	-
chrfrag5a	30702140	30862389	scaffold15079	0	160249	-
chrfrag5a	30862489	31109321	scaffold10481	0	246832	-
chrfrag5a	31109421	31395455	scaffold12195	0	286034	+
chrfrag5a	31395555	31582968	scaffold636	0	187413	-
chrfrag5a	31583068	31810733	scaffold2429	0	227665	+
chrfrag5a	31810833	31976995	scaffold13160	0	166162	-
chrfrag5a	31977095	32192042	scaffold10036	0	214947	-
chrfrag5a	32192142	32605797	scaffold11632	0	413655	+
chrfrag5a	32605897	32818695	scaffold3197	0	212798	+
chrfrag5a	32818795	32974164	scaffold18359	0	155369	-
chrfrag5a	32974264	33182814	scaffold14871	0	208550	+
chrfrag5a	33182914	33704928	scaffold281	0	522014	+
chrfrag5a	33705028	33871029	scaffold4242	0	166001	-
chrfrag5a	33871129	34187065	scaffold1254	0	315936	+
chrfrag5a	34187165	34441142	scaffold14982	0	253977	-
chrfrag5a	34441242	34867866	scaffold1526	0	426624	+
chrfrag5a	34867966	35098013	scaffold11858	0	230047	+
chrfrag5a	35098113	35299171	scaffold7982	0	201058	-
chrfrag5a	35299271	35540802	scaffold8708	0	241531	+
chrfrag5a	35540902	35841188	scaffold16571	0	300286	+
chrfrag5a	35841288	36468039	scaffold13043	0	626751	-
chrfrag5a	36468139	37221709	scaffold7580	0	753570	+
chrfrag5a	37221809	37594670	scaffold3638	0	372861	+
chrfrag5a	37594770	37817545	scaffold14654	0	222775	+
chrfrag5a	37817645	38070673	scaffold12148	0	253028	+
chrfrag5a	38070773	38283126	scaffold6421	0	212353	-
chrfrag5a	38283226	38811403	scaffold11526	0	528177	-
chrfrag5a	38811503	38973271	scaffold13538	0	161768	-
chrfrag5a	38973371	39174388	scaffold14050	0	201017	+
chrfrag5a	39174488	39409528	scaffold3910	0	235040	-
chrfrag5a	39409628	39810258	scaffold197	0	400630	+
chrfrag5a	39810358	40075589	scaffold9849	0	265231	+
chrfrag5a	40075689	40250090	scaffold6319	0	174401	+
chrfrag5a	40250190	40494889	scaffold12896	0	244699	-
chrfrag5a	40494989	40699945	scaffold11142	0	204956	-
chrfrag5a	40700045	40862560	scaffold5803	0	162515	+
chrfrag5a	40862660	41288649	scaffold1944	0	425989	-
chrfrag5a	41288749	41862213	scaffold14046	0	573464	-
chrfrag5a	41862313	42107330	scaffold5817	0	245017	+
chrfrag5a	42107430	42338605	scaffold9660	0	231175	-
chrfrag5a	42338705	42507503	scaffold4512	0	168798	+
chrfrag5a	42507503	42710186	scaffold9745	0	202683	-
chrfrag5a	42710286	42953474	scaffold8885	0	243188	-
chrfrag5a	42953574	43110918	scaffold13117	0	157344	-
chrfrag5a	43111018	43429613	scaffold1983	0	318595	+
chrfrag5a	43429713	43589148	scaffold6044	0	159435	-
chrfrag5a	43589248	43790041	scaffold1379	0	200793	-
chrfrag5a	43790141	44083318	scaffold6107	0	293177	+
chrfrag5a	44083418	44302312	scaffold10615	0	218894	-
chrfrag5a	44302412	44973402	scaffold1406	0	670990	-
chrfrag5a	44973502	45192565	scaffold1603	0	219063	-
chrfrag5a	45192665	45355638	scaffold19791	0	162973	-
chrfrag5a	45355738	45553477	scaffold7040	0	197739	-
chrfrag5a	45553577	45821759	scaffold5978	0	268182	-
chrfrag5a	45821859	46375673	scaffold2530	0	553814	-
chrfrag5a	46375773	46543193	scaffold5230	0	167420	-
chrfrag5a	46543293	46983236	scaffold2791	0	439943	-
chrfrag5a	46983336	47187861	scaffold19139	0	204525	-
chrfrag5a	47187961	47425528	scaffold6957	0	237567	+
chrfrag5a	47425628	47657832	scaffold11070	0	232204	+
chrfrag5a	47657932	47863436	scaffold6007	0	205504	+
chrfrag5a	47863536	48059551	scaffold17530	0	196015	-
chrfrag5a	48059651	48219495	scaffold5816	0	159844	-
chrfrag5a	48219595	48668761	scaffold676	0	449166	+
chrfrag5a	48668861	49100201	scaffold9145	0	431340	-
chrfrag5a	49100301	49382984	scaffold4835	0	282683	-
chrfrag5a	49383084	49570357	scaffold14647	0	187273	+
chrfrag5a	49570457	49761793	scaffold1703	0	191336	+
chrfrag5a	49761893	50144531	scaffold2894	0	382638	-
chrfrag5a	50144631	50779061	scaffold7413	0	634430	+
chrfrag5a	50779161	51082359	scaffold10844	0	303198	-
chrfrag5a	51082359	51651613	scaffold10459	43	569297	+
chrfrag5a	51651713	51841273	scaffold18504	0	189560	-
chrfrag5a	51841373	52056844	scaffold32006	0	215471	+
chrfrag5a	52056944	52849435	scaffold308	0	792491	-
chrfrag5a	52849535	53018213	scaffold382	0	168678	-
chrfrag5a	53018313	53531933	scaffold6140	0	513620	+
chrfrag5a	53532033	53849335	scaffold25734	0	317302	+
chrfrag5a	53849435	54573719	scaffold4288	0	724284	-
chrfrag5a	54573819	54807386	scaffold4860	0	233567	-
chrfrag5a	54807486	55653415	scaffold12088	0	845929	-
chrfrag5a	55653515	55855484	scaffold23981	0	201969	+
chrfrag5a	55855584	56367844	scaffold5360	0	512260	-
chrfrag5a	56367944	56636592	scaffold18602	0	268648	+
chrfrag5a	56636692	57345023	scaffold283	0	708331	-
chrfrag5a	57345123	57619250	scaffold6115	0	274127	+
chrfrag5a	57619350	58101281	scaffold6382	0	481931	+
chrfrag5a	58101281	58376851	scaffold8956	61	275631	+
chrfrag5a	58376951	58685547	scaffold10699	0	308596	-
chrfrag5a	58685647	58952766	scaffold1381	0	267119	+
chrfrag5a	58952866	59201053	scaffold14241	0	248187	-
chrfrag5a	59201153	59749826	scaffold70	0	548673	+
chrfrag5a	59749926	60168735	scaffold4596	0	418809	-
chrfrag5a	60168835	60392997	scaffold5942	0	224162	-
chrfrag5a	60393097	60740485	scaffold3623	0	347388	+
chrfrag5a	60740585	61080678	scaffold11031	0	340093	+
chrfrag5a	61080778	61406171	scaffold3516	0	325393	+
chrfrag5a	61406271	61615343	scaffold2519	0	209072	+
chrfrag5a	61615443	61908320	scaffold1469	0	292877	+
chrfrag5a	61908420	62454106	scaffold4068	0	545686	+
chrfrag5a	62454206	62775865	scaffold385	0	321659	-
chrfrag5a	62775965	63050370	scaffold14473	0	274405	-
chrfrag5a	63050470	63559297	scaffold4129	0	508827	+
chrfrag5a	63559397	63799687	scaffold2681	0	240290	-
chrfrag5a	63799787	64037048	scaffold3117	0	237261	+
chrfrag5a	64037148	64477292	scaffold9382	0	440144	+
chrfrag5a	64477292	64713444	scaffold426	0	236152	-
chrfrag5a	64713544	64914276	scaffold1056	0	200732	+
chrfrag5a	64914376	65158963	scaffold7556	0	244587	+
chrfrag5a	65159063	65950837	scaffold994	0	791774	-
chrfrag5a	65950937	66124128	scaffold30840	0	173191	+
chrfrag5a	66124228	66449020	scaffold8435	0	324792	-
chrfrag5a	66449120	66853415	scaffold172	0	404295	+
chrfrag5a	66853515	67398580	scaffold617	0	545065	+
chrfrag5a	67398680	67611137	scaffold7271	0	212457	+
chrfrag5a	67611237	67878775	scaffold3601	0	267538	+
chrfrag5a	67878875	68133665	scaffold3765	0	254790	+
chrfrag5a	68133765	68305713	scaffold300	0	171948	-
chrfrag5a	68305813	69049183	scaffold1315	0	743370	+
chrfrag5a	69049283	69281649	scaffold1349	0	232366	+
chrfrag5a	69281749	69638046	scaffold754	0	356297	+
chrfrag5a	69638146	69940506	scaffold7242	0	302360	+
chrfrag5a	69940606	70265794	scaffold8283	0	325188	+
chrfrag5b	0	362672	scaffold5	0	362672	+
chrfrag5b	362772	574196	scaffold17735	0	211424	+
chrfrag6	0	217757	scaffold2082	0	217757	+
chrfrag6	217857	456960	scaffold7603	0	239103	+
chrfrag6	457060	695700	scaffold5284	0	238640	+
chrfrag6	695800	938513	scaffold11694	0	242713	-
chrfrag6	938613	1153623	scaffold828	0	215010	+
chrfrag6	1153723	1377005	scaffold11162	0	223282	-
chrfrag6	1377105	1635361	scaffold5677	0	258256	+
chrfrag6	1635461	2078163	scaffold2177	0	442702	+
chrfrag6	2078263	2513260	scaffold3265	0	434997	-
chrfrag6	2513360	2973154	scaffold2918	0	459794	+
chrfrag6	2973254	3190675	scaffold9701	0	217421	-
chrfrag6	3190775	3638936	scaffold9175	0	448161	+
chrfrag6	3639036	3805482	scaffold14461	0	166446	-
chrfrag6	3805582	4256949	scaffold2658	0	451367	-
chrfrag6	4257049	4458998	scaffold3159	0	201949	+
chrfrag6	4459098	4925954	scaffold3451	0	466856	-
chrfrag6	4926054	5240318	scaffold335	0	314264	-
chrfrag6	5240418	5463379	scaffold17709	0	222961	+
chrfrag6	5463479	5792573	scaffold2940	0	329094	-
chrfrag6	5792673	5950568	scaffold15648	0	157895	+
chrfrag6	5950668	6593511	scaffold58	0	642843	+
chrfrag6	6593611	6753933	scaffold9024	0	160322	-
chrfrag6	6754033	7138664	scaffold3866	0	384631	+
chrfrag6	7138764	7552113	scaffold4422	0	413349	-
chrfrag6	7552213	7745521	scaffold21215	0	193308	+
chrfrag6	7745621	8515579	scaffold2002	0	769958	+
chrfrag6	8515579	8765527	scaffold6573	0	249948	-
chrfrag6	8765627	9104912	scaffold12222	0	339285	-
chrfrag6	9105012	9732371	scaffold9726	0	627359	+
chrfrag6	9732471	9989859	scaffold1242	0	257388	+
chrfrag6	9989959	10430513	scaffold965	0	440554	+
chrfrag6	10430613	10754811	scaffold940	0	324198	+
chrfrag6	10754911	10907800	scaffold13201	0	152889	+
chrfrag6	10907900	11127219	scaffold3774	0	219319	-
chrfrag6	11127319	11470916	scaffold1147	0	343597	-
chrfrag6	11471016	11820803	scaffold3962	0	349787	-
chrfrag6	11820903	12070229	scaffold2568	0	249326	-
chrfrag6	12070329	12974675	scaffold610	0	904346	+
chrfrag6	12974775	13245779	scaffold3068	0	271004	-
chrfrag6	13245879	13562171	scaffold6742	0	316292	+
chrfrag6	13562271	13775041	scaffold3255	0	212770	-
chrfrag6	13775141	14230674	scaffold1821	0	455533	+
chrfrag6	14230774	14618269	scaffold3336	0	387495	-
chrfrag6	14618369	14833796	scaffold5354	0	215427	-
chrfrag6	14833896	15041194	scaffold185	0	207298	-
chrfrag6	15041294	15254312	scaffold13455	0	213018	-
chrfrag6	15254412	15446634	scaffold10727	0	192222	-
chrfrag6	15446734	15597242	scaffold14307	0	150508	-
chrfrag6	15597342	15809977	scaffold24614	0	212635	+
chrfrag6	15810077	16332720	scaffold2315	0	522643	+
chrfrag6	16332820	16611725	scaffold9494	0	278905	+
chrfrag6	16611825	17064840	scaffold3312	0	453015	-
chrfrag6	17064940	17458139	scaffold16484	0	393199	+
chrfrag6	17458239	17816809	scaffold541	0	358570	-
chrfrag6	17816909	18028637	scaffold589	0	211728	+
chrfrag6	18028737	18478997	scaffold3805	0	450260	+
chrfrag6	18479097	18836164	scaffold1390	0	357067	+
chrfrag6	18836264	18997785	scaffold6522	0	161521	+
chrfrag6	18997885	19192489	scaffold3909	0	194604	+
chrfrag6	19192589	19689072	scaffold2235	0	496483	+
chrfrag6	19689172	19957219	scaffold15197	0	268047	-
chrfrag6	19957319	20391855	scaffold3385	0	434536	-
chrfrag6	20391955	21353462	scaffold2579	0	961507	+
chrfrag6	21353562	21514593	scaffold274	0	161031	+
chrfrag6	21514693	21777553	scaffold8056	0	262860	-
chrfrag6	21777653	22199610	scaffold5362	0	421957	+
chrfrag6	22199710	22423130	scaffold5836	0	223420	+
chrfrag6	22423230	22906963	scaffold193	0	483733	+
chrfrag6	22907063	23073486	scaffold5707	0	166423	-
chrfrag6	23073586	23307104	scaffold6631	0	233518	-
chrfrag6	23307204	23557196	scaffold4969	0	249992	+
chrfrag6	23557296	24256690	scaffold620	0	699394	+
chrfrag6	24256790	24750658	scaffold2343	0	493868	+
chrfrag6	24750758	25131887	scaffold2097	0	381129	-
chrfrag6	25131987	25342368	scaffold17837	0	210381	+
chrfrag6	25342468	25555854	scaffold2561	0	213386	+
chrfrag6	25555954	25864509	scaffold789	0	308555	+
chrfrag6	25864609	26140378	scaffold4431	0	275769	+
chrfrag6	26140478	26389421	scaffold9863	0	248943	+
chrfrag6	26389521	26687771	scaffold4269	0	298250	+
chrfrag6	26687871	26856844	scaffold23245	0	168973	+
chrfrag6	26856944	27284398	scaffold671	0	427454	-
chrfrag6	27284498	27669971	scaffold9299	0	385473	+
chrfrag6	27670071	27877049	scaffold4675	0	206978	-
chrfrag6	27877149	28189387	scaffold4742	0	312238	+
chrfrag6	28189487	28692020	scaffold8639	0	502533	+
chrfrag6	28692120	29037437	scaffold1837	0	345317	-
chrfrag6	29037537	29239859	scaffold2191	0	202322	-
chrfrag6	29239959	29536471	scaffold113	0	296512	-
chrfrag6	29536571	29701008	scaffold8596	0	164437	-
chrfrag6	29701108	29884321	scaffold1580	0	183213	+
chrfrag6	29884421	30065399	scaffold3437	0	180978	+
chrfrag6	30065499	30287923	scaffold4101	0	222424	-
chrfrag6	30288023	30533548	scaffold9839	0	245525	-
chrfrag6	30533648	30812177	scaffold3588	0	278529	-
chrfrag6	30812277	31070766	scaffold3089	0	258489	-
chrfrag6	31070866	32243657	scaffold2388	0	1172791	+
chrfrag6	32243757	32676293	scaffold538	0	432536	+
chrfrag6	32676393	32907969	scaffold2387	0	231576	+
chrfrag6	32908069	33158330	scaffold13784	0	250261	+
chrfrag6	33158430	33338240	scaffold3335	0	179810	-
chrfrag6	33338340	33502420	scaffold17449	0	164080	+
chrfrag6	33502520	33720361	scaffold14596	0	217841	+
chrfrag6	33720461	33913246	scaffold18242	0	192785	-
chrfrag6	33913346	34090517	scaffold17106	0	177171	-
chrfrag6	34090617	34413997	scaffold4120	0	323380	+
chrfrag6	34414097	34689953	scaffold3527	0	275856	+
chrfrag6	34690053	35254907	scaffold556	0	564854	+
chrfrag6	35255007	35450677	scaffold1875	0	195670	-
chrfrag6	35450777	35982584	scaffold6536	0	531807	+
chrfrag6	35982684	36236535	scaffold6137	0	253851	-
chrfrag6	36236635	36591388	scaffold7433	0	354753	-
chrfrag6	36591488	36849619	scaffold10786	0	258131	-
chrfrag6	36849719	37026899	scaffold4828	0	177180	-
chrfrag6	37026999	37230195	scaffold21635	0	203196	+
chrfrag6	37230295	37421960	scaffold975	0	191665	-
chrfrag6	37422060	37622908	scaffold1699	0	200848	-
chrfrag6	37623008	37841608	scaffold7296	0	218600	+
chrfrag6	37841708	38166184	scaffold1876	0	324476	-
chrfrag6	38166284	38398097	scaffold1954	0	231813	-
chrfrag6	38398197	38650396	scaffold22946	0	252199	+
chrfrag6	38650496	39032645	scaffold1115	0	382149	+
chrfrag6	39032745	39192635	scaffold3137	0	159890	+
chrfrag6	39192735	39412664	scaffold1321	0	219929	+
chrfrag6	39412764	39636993	scaffold10936	0	224229	+
chrfrag6	39637093	39853874	scaffold4389	0	216781	+
chrfrag6	39853974	40127689	scaffold1593	0	273715	-
chrfrag6	40127789	40448126	scaffold10213	0	320337	+
chrfrag6	40448226	40640606	scaffold13325	0	192380	-
chrfrag6	40640706	40934579	scaffold2187	0	293873	-
chrfrag6	40934679	41283961	scaffold2360	0	349282	+
chrfrag6	41284061	41632018	scaffold6257	0	347957	-
chrfrag6	41632118	41848410	scaffold13550	0	216292	+
chrfrag6	41848510	42141892	scaffold8883	0	293382	+
chrfrag6	42141992	42377240	scaffold1074	0	235248	-
chrfrag6	42377340	42536989	scaffold10959	0	159649	+
chrfrag6	42537089	42719316	scaffold24864	0	182227	+
chrfrag6	42719416	43029785	scaffold87	0	310369	+
chrfrag6	43029885	43393802	scaffold952	0	363917	-
chrfrag6	43393902	43635318	scaffold8814	0	241416	+
chrfrag6	43635418	43856672	scaffold20644	0	221254	+
chrfrag6	43856772	44028596	scaffold19440	0	171824	-
chrfrag6	44028696	44204212	scaffold5454	0	175516	-
chrfrag6	44204312	44396054	scaffold4274	0	191742	-
chrfrag6	44396154	44779192	scaffold6435	0	383038	+
chrfrag6	44779292	45006248	scaffold14232	0	226956	+
chrfrag6	45006348	45197380	scaffold2676	0	191032	-
chrfrag6	45197480	45398072	scaffold2951	0	200592	+
chrfrag6	45398172	45599660	scaffold9850	0	201488	+
chrfrag6	45599760	45847298	scaffold9454	0	247538	+
chrfrag6	45847398	46385799	scaffold1533	0	538401	-
chrfrag6	46385899	46661136	scaffold4020	0	275237	+
chrfrag6	46661236	47273079	scaffold4154	0	611843	+
chrfrag6	47273179	47452426	scaffold20946	0	179247	-
chrfrag6	47452526	47668759	scaffold1268	0	216233	-
chrfrag6	47668859	47901829	scaffold1916	0	232970	-
chrfrag6	47901929	48224960	scaffold17510	0	323031	+
chrfrag6	48225060	48655455	scaffold16213	0	430395	-
chrfrag6	48655555	48855529	scaffold3134	0	199974	+
chrfrag6	48855629	49162749	scaffold8973	0	307120	-
chrfrag6	49162849	49552312	scaffold1363	0	389463	-
chrfrag6	49552412	49830178	scaffold736	0	277766	+
chrfrag6	49830278	50308261	scaffold6962	0	477983	+
chrfrag6	50308361	50574172	scaffold2401	0	265811	+
chrfrag6	50574272	50843074	scaffold5081	0	268802	-
chrfrag6	50843174	51105589	scaffold8226	0	262415	-
chrfrag6	51105689	51280462	scaffold675	0	174773	+
chrfrag6	51280562	51465716	scaffold10228	0	185154	-
chrfrag6	51465816	51689300	scaffold7419	0	223484	-
chrfrag6	51689400	52119581	scaffold13925	0	430181	-
chrfrag6	52119681	52341214	scaffold16103	0	221533	-
chrfrag6	52341314	52536746	scaffold2357	0	195432	+
chrfrag6	52536846	52768664	scaffold9002	0	231818	+
chrfrag6	52768764	52962146	scaffold3392	0	193382	-
chrfrag6	52962146	53226492	scaffold254	0	264346	-
chrfrag6	53226592	53586444	scaffold6113	0	359852	+
chrfrag6	53586544	53811243	scaffold1409	0	224699	-
chrfrag6	53811343	54027803	scaffold6339	0	216460	-
chrfrag6	54027903	54219892	scaffold1594	0	191989	+
chrfrag6	54219992	54544971	scaffold18638	0	324979	-
chrfrag6	54545071	54731795	scaffold9194	0	186724	-
chrfrag6	54731895	54950672	scaffold43286	0	218777	+
chrfrag6	54950772	55393247	scaffold5854	0	442475	+
chrfrag6	55393347	55700601	scaffold14163	0	307254	-
chrfrag6	55700701	56022848	scaffold5315	0	322147	+
chrfrag6	56022948	56423658	scaffold1337	0	400710	-
chrfrag6	56423758	56748503	scaffold1831	0	324745	+
chrfrag6	56748603	57016115	scaffold16579	0	267512	+
chrfrag6	57016215	57389759	scaffold8932	0	373544	-
chrfrag6	57389859	57599413	scaffold11565	0	209554	-
chrfrag6	57599513	57774847	scaffold6420	0	175334	+
chrfrag6	57774947	58144266	scaffold8737	0	369319	+
chrfrag6	58144366	58406338	scaffold21472	0	261972	-
chrfrag6	58406438	59520726	scaffold5519	0	1114288	-
chrfrag6	59520826	60162033	scaffold2517	0	641207	+
chrfrag6	60162133	60475855	scaffold25833	0	313722	-
chrfrag6	60475955	60667865	scaffold4804	0	191910	-
chrfrag6	60667965	61100212	scaffold11338	0	432247	+
chrfrag6	61100312	61436403	scaffold11280	0	336091	-
chrfrag6	61436503	61625757	scaffold2428	0	189254	+
chrfrag7a	0	192993	scaffold747	0	192993	+
chrfrag7a	193093	427440	scaffold2391	0	234347	-
chrfrag7a	427540	785454	scaffold4651	0	357914	-
chrfrag7a	785554	1207350	scaffold5119	0	421796	-
chrfrag7a	1207450	1376989	scaffold10618	0	169539	-
chrfrag7a	1377089	1946926	scaffold2954	0	569837	-
chrfrag7a	1947026	2228606	scaffold5316	0	281580	+
chrfrag7a	2228706	2485977	scaffold8049	0	257271	+
chrfrag7a	2486077	2711057	scaffold8768	0	224980	+
chrfrag7a	2711157	2939616	scaffold9247	0	228459	-
chrfrag7a	2939716	3212597	scaffold2218	0	272881	-
chrfrag7a	3212697	4255034	scaffold296	0	1042337	+
chrfrag7a	4255134	4616328	scaffold632	0	361194	+
chrfrag7a	4616428	4845677	scaffold7999	0	229249	-
chrfrag7a	4845777	5023202	scaffold10190	0	177425	+
chrfrag7a	5023202	5562760	scaffold7579	0	539558	-
chrfrag7a	5562860	6072623	scaffold3654	0	509763	+
chrfrag7a	6072723	6571143	scaffold5553	0	498420	+
chrfrag7a	6571243	7598358	scaffold3945	0	1027115	-
chrfrag7a	7598458	7758943	scaffold6219	0	160485	-
chrfrag7a	7759043	8194798	scaffold883	0	435755	-
chrfrag7a	8194898	8395255	scaffold496	0	200357	+
chrfrag7a	8395355	8949992	scaffold12706	0	554637	+
chrfrag7a	8950092	9273103	scaffold6738	0	323011	-
chrfrag7a	9273203	9613315	scaffold5881	0	340112	+
chrfrag7a	9613415	9916740	scaffold6497	0	303325	+
chrfrag7a	9916840	10162499	scaffold10967	0	245659	+
chrfrag7a	10162599	10396022	scaffold11299	0	233423	-
chrfrag7a	10396022	10547413	scaffold40547	0	151391	-
chrfrag7a	10547513	10816631	scaffold19173	0	269118	-
chrfrag7a	10816731	10974506	scaffold10242	0	157775	+
chrfrag7a	10974606	11604105	scaffold3717	0	629499	+
chrfrag7a	11604205	11833244	scaffold1856	0	229039	-
chrfrag7a	11833344	12715370	scaffold7735	0	882026	+
chrfrag7a	12715370	13286241	scaffold7853	0	570871	-
chrfrag7a	13286341	13968041	scaffold759	0	681700	-
chrfrag7a	13968141	14135377	scaffold12864	0	167236	+
chrfrag7a	14135477	14355103	scaffold1125	0	219626	-
chrfrag7a	14355203	14619331	scaffold4413	0	264128	-
chrfrag7a	14619431	14838356	scaffold20505	0	218925	+
chrfrag7a	14838456	15414742	scaffold1088	0	576286	+
chrfrag7a	15414842	15581474	scaffold32384	0	166632	+
chrfrag7a	15581574	16049604	scaffold10358	0	468030	-
chrfrag7a	16049604	16248480	scaffold4003	0	198876	-
chrfrag7a	16248580	16646956	scaffold2502	0	398376	+
chrfrag7a	16647056	16867426	scaffold15947	0	220370	-
chrfrag7a	16867526	17043755	scaffold12751	0	176229	-
chrfrag7a	17043855	17318561	scaffold1100	0	274706	-
chrfrag7a	17318661	17643595	scaffold3901	0	324934	-
chrfrag7a	17643695	17800167	scaffold13717	0	156472	+
chrfrag7a	17800267	18037039	scaffold2408	0	236772	-
chrfrag7a	18037039	18304056	scaffold8945	0	267017	-
chrfrag7a	18304156	18730267	scaffold3145	0	426111	+
chrfrag7a	18730367	18882844	scaffold566	0	152477	-
chrfrag7a	18882944	19087420	scaffold2392	0	204476	-
chrfrag7a	19087520	19399678	scaffold7704	0	312158	+
chrfrag7a	19399778	19892774	scaffold1201	0	492996	-
chrfrag7a	19892874	20355151	scaffold4676	0	462277	+
chrfrag7a	20355251	20565541	scaffold6086	0	210290	-
chrfrag7a	20565641	20763061	scaffold15122	0	197420	-
chrfrag7a	20763161	21110771	scaffold644	0	347610	+
chrfrag7a	21110871	21389591	scaffold6060	0	278720	-
chrfrag7a	21389691	21589760	scaffold7794	0	200069	-
chrfrag7a	21589860	21751397	scaffold7473	0	161537	-
chrfrag7a	21751497	22156443	scaffold1247	0	404946	-
chrfrag7a	22156543	22546624	scaffold3913	0	390081	-
chrfrag7a	22546724	22738940	scaffold29233	0	192216	-
chrfrag7a	22739040	23152150	scaffold1731	0	413110	+
chrfrag7a	23152250	23419508	scaffold4241	0	267258	-
chrfrag7a	23419608	23731300	scaffold5174	0	311692	-
chrfrag7a	23731400	23979704	scaffold14881	0	248304	-
chrfrag7a	23979804	24396940	scaffold5488	0	417136	+
chrfrag7a	24397040	24550900	scaffold8234	0	153860	+
chrfrag7a	24551000	24924867	scaffold11129	0	373867	+
chrfrag7a	24924967	25166982	scaffold501	0	242015	+
chrfrag7a	25167082	25391688	scaffold6202	0	224606	-
chrfrag7a	25391788	25573063	scaffold6169	0	181275	+
chrfrag7a	25573163	26111196	scaffold2198	0	538033	-
chrfrag7a	26111296	26311406	scaffold22162	0	200110	-
chrfrag7a	26311506	26575969	scaffold6833	0	264463	+
chrfrag7a	26576069	27167788	scaffold9025	0	591719	+
chrfrag7a	27167788	27418476	scaffold11930	0	250688	-
chrfrag7a	27418576	27663845	scaffold386	0	245269	+
chrfrag7a	27663845	28073602	scaffold1509	53	409810	+
chrfrag7a	28073702	28242268	scaffold16233	0	168566	+
chrfrag7a	28242368	28408658	scaffold26505	0	166290	-
chrfrag7a	28408658	28642143	scaffold3846	0	233485	-
chrfrag7a	28642243	28797280	scaffold7823	0	155037	+
chrfrag7a	28797380	28986475	scaffold26731	0	189095	+
chrfrag7a	28986575	29215339	scaffold18528	0	228764	+
chrfrag7a	29215439	29816980	scaffold9536	0	601541	-
chrfrag7a	29817080	30197983	scaffold5217	0	380903	-
chrfrag7a	30198083	30645657	scaffold8843	0	447574	-
chrfrag7a	30645757	30961886	scaffold1145	0	316129	+
chrfrag7a	30961986	31188310	scaffold2481	0	226324	+
chrfrag7a	31188410	31489078	scaffold8818	0	300668	+
chrfrag7a	31489178	31731244	scaffold10597	0	242066	-
chrfrag7a	31731344	31977489	scaffold39007	0	246145	-
chrfrag7a	31977589	32207072	scaffold5633	0	229483	-
chrfrag7a	32207172	32603665	scaffold5428	0	396493	-
chrfrag7a	32603765	32924900	scaffold15800	0	321135	-
chrfrag7a	32925000	33429907	scaffold3832	0	504907	+
chrfrag7a	33430007	33623218	scaffold5898	0	193211	+
chrfrag7a	33623318	33861125	scaffold22888	0	237807	+
chrfrag7a	33861225	34230418	scaffold17263	0	369193	+
chrfrag7a	34230518	34566734	scaffold3208	0	336216	-
chrfrag7a	34566834	34864554	scaffold10554	0	297720	-
chrfrag7a	34864654	35063228	scaffold16011	0	198574	-
chrfrag7a	35063328	35275452	scaffold26536	0	212124	+
chrfrag7a	35275552	35984529	scaffold11826	0	708977	+
chrfrag7a	35984629	36152652	scaffold23372	0	168023	+
chrfrag7a	36152752	36341448	scaffold17925	0	188696	+
chrfrag7a	36341548	36521717	scaffold7618	0	180169	+
chrfrag7a	36521817	36823025	scaffold2828	0	301208	+
chrfrag7a	36823125	37065538	scaffold1973	0	242413	+
chrfrag7b	0	254366	scaffold1706	0	254366	+
chrfrag7b	254466	528864	scaffold209	0	274398	-
chrfrag7b	528964	735648	scaffold6926	0	206684	-
chrfrag7b	735748	1199462	scaffold1353	0	463714	-
chrfrag7b	1199562	1658506	scaffold4764	0	458944	+
chrfrag7b	1658606	2017260	scaffold5305	0	358654	-
chrfrag7b	2017360	2336490	scaffold4324	0	319130	+
chrfrag7b	2336590	2650501	scaffold15027	0	313911	+
chrfrag7b	2650601	3164193	scaffold3165	0	513592	+
chrfrag7b	3164293	3480313	scaffold6702	0	316020	+
chrfrag7b	3480413	3661600	scaffold7346	0	181187	-
chrfrag7b	3661600	3898079	scaffold21459	61	236540	+
chrfrag7b	3898179	4183418	scaffold732	0	285239	-
chrfrag7b	4183518	4370962	scaffold21520	0	187444	-
chrfrag7b	4371062	4540880	scaffold10120	0	169818	+
chrfrag7b	4540980	4727056	scaffold265	0	186076	+
chrfrag7b	4727156	4898912	scaffold16690	0	171756	+
chrfrag7b	4899012	5183179	scaffold2377	0	284167	-
chrfrag7b	5183279	5402769	scaffold799	0	219490	-
chrfrag7b	5402869	5584247	scaffold19462	0	181378	+
chrfrag7b	5584347	5996595	scaffold8336	0	412248	-
chrfrag7b	5996695	6188663	scaffold7070	0	191968	-
chrfrag7b	6188763	6343053	scaffold1641	0	154290	-
chrfrag7b	6343153	6591164	scaffold5122	0	248011	+
chrfrag7b	6591264	7058870	scaffold241	0	467606	+
chrfrag7b	7058970	7371983	scaffold2416	0	313013	-
chrfrag7b	7372083	7539378	scaffold17703	0	167295	+
chrfrag7b	7539478	7884759	scaffold4936	0	345281	+
chrfrag7b	7884859	8126665	scaffold12049	0	241806	+
chrfrag7b	8126665	8296088	scaffold1538	0	169423	-
chrfrag7b	8296188	9055707	scaffold327	0	759519	+
chrfrag7b	9055807	9344251	scaffold22967	0	288444	-
chrfrag7b	9344351	9604076	scaffold1891	0	259725	-
chrfrag7b	9604176	10261838	scaffold924	0	657662	+
chrfrag7b	10261938	10541047	scaffold1898	0	279109	-
chrfrag7b	10541147	11160431	scaffold6735	0	619284	-
chrfrag7b	11160531	11348500	scaffold10791	0	187969	+
chrfrag7b	11348600	11526082	scaffold10475	0	177482	+
chrfrag7b	11526182	12213551	scaffold2713	0	687369	-
chrfrag7b	12213651	12588386	scaffold9951	0	374735	+
chrfrag7b	12588486	13108037	scaffold17522	0	519551	-
chrfrag7b	13108137	13307086	scaffold18764	0	198949	+
chrfrag7b	13307186	13502464	scaffold4386	0	195278	-
chrfrag7b	13502564	14104198	scaffold2361	0	601634	+
chrfrag7b	14104298	14982463	scaffold4009	0	878165	+
chrfrag7b	14982563	15151672	scaffold12271	0	169109	+
chrfrag7b	15151772	15356791	scaffold151	0	205019	-
chrfrag7b	15356891	15803382	scaffold911	0	446491	-
chrfrag7b	15803482	16236734	scaffold5525	0	433252	+
chrfrag7b	16236834	16495607	scaffold6541	0	258773	+
chrfrag7b	16495707	16647293	scaffold344	0	151586	+
chrfrag7b	16647393	16921600	scaffold1373	0	274207	-
chrfrag7b	16921700	17329126	scaffold1601	0	407426	+
chrfrag7b	17329226	17697956	scaffold2537	0	368730	-
chrfrag7b	17698056	17869597	scaffold16057	0	171541	-
chrfrag7b	17869697	18064511	scaffold12874	0	194814	-
chrfrag7b	18064611	18215844	scaffold24034	0	151233	+
chrfrag7b	18215944	18405292	scaffold3870	0	189348	-
chrfrag7b	18405392	19038830	scaffold6161	0	633438	+
[truncated: 2,748 more rows]

## Sheet: R150K.R10KSort
R150K chrfrag	start	end	scaffold aligned to R150K	start	end	strand	R10K chrfrag	start	end	scaffold aligned to R10K	start	end	strand
NA	NA	NA	NA	NA	NA	NA	chrfrag1a	0	49123	scaffold12879	0	49123	+
NA	NA	NA	NA	NA	NA	NA	chrfrag1a	49223	123977	scaffold1608	0	74754	+
NA	NA	NA	NA	NA	NA	NA	chrfrag1a	124077	210989	scaffold948	0	86912	-
chrfrag1	85608993	85782139	scaffold12790	0	173146	-	chrfrag1a	211089	384235	scaffold12790	0	173146	+
NA	NA	NA	NA	NA	NA	NA	chrfrag1a	384335	447404	scaffold31980	0	63069	+
NA	NA	NA	NA	NA	NA	NA	chrfrag1a	447504	459201	scaffold90286	0	11697	-
NA	NA	NA	NA	NA	NA	NA	chrfrag1a	459301	606898	scaffold15885	0	147597	-
NA	NA	NA	NA	NA	NA	NA	chrfrag1b	0	51286	scaffold9020	0	51286	+
NA	NA	NA	NA	NA	NA	NA	chrfrag1b	51286	134579	scaffold3569	61	83354	+
NA	NA	NA	NA	NA	NA	NA	chrfrag1b	134679	215488	scaffold12917	0	80809	-
chrfrag1	84794986	85106710	scaffold37974	0	311724	+	chrfrag1b	215588	527312	scaffold37974	0	311724	+
NA	NA	NA	NA	NA	NA	NA	chrfrag1b	527412	650275	scaffold32016	0	122863	-
NA	NA	NA	NA	NA	NA	NA	chrfrag1b	650375	774494	scaffold11472	0	124119	-
NA	NA	NA	NA	NA	NA	NA	chrfrag1b	774594	909143	scaffold2892	0	134549	-
NA	NA	NA	NA	NA	NA	NA	chrfrag1b	909243	965829	scaffold4474	0	56586	-
NA	NA	NA	NA	NA	NA	NA	chrfrag1b	965929	1003699	scaffold16035	0	37770	-
NA	NA	NA	NA	NA	NA	NA	chrfrag1b	1003799	1054444	scaffold8607	0	50645	+
NA	NA	NA	NA	NA	NA	NA	chrfrag1b	1054544	1077939	scaffold46409	0	23395	+
NA	NA	NA	NA	NA	NA	NA	chrfrag1b	1078039	1176993	scaffold12119	0	98954	+
NA	NA	NA	NA	NA	NA	NA	chrfrag1b	1177093	1195290	scaffold75213	0	18197	-
NA	NA	NA	NA	NA	NA	NA	chrfrag1b	1195390	1284527	scaffold28504	0	89137	-
NA	NA	NA	NA	NA	NA	NA	chrfrag1b	1284627	1300732	scaffold48010	0	16105	+
NA	NA	NA	NA	NA	NA	NA	chrfrag1b	1300832	1318014	scaffold65781	0	17182	+
NA	NA	NA	NA	NA	NA	NA	chrfrag1b	1318114	1384870	scaffold32688	0	66756	+
NA	NA	NA	NA	NA	NA	NA	chrfrag1b	1384970	1486737	scaffold25795	0	101767	+
NA	NA	NA	NA	NA	NA	NA	chrfrag1b	1486837	1522342	scaffold27010	0	35505	+
NA	NA	NA	NA	NA	NA	NA	chrfrag1b	1522342	1550180	scaffold88562	0	27838	-
NA	NA	NA	NA	NA	NA	NA	chrfrag1b	1550280	1622087	scaffold7775	0	71807	-
chrfrag1	85106810	85421346	scaffold2701	0	314536	+	chrfrag1b	1622187	1936723	scaffold2701	0	314536	+
NA	NA	NA	NA	NA	NA	NA	chrfrag1b	1936823	1988568	scaffold17657	0	51745	-
NA	NA	NA	NA	NA	NA	NA	chrfrag1b	1988668	2009820	scaffold20293	0	21152	-
chrfrag1	85421446	85608893	scaffold14732	0	187447	+	chrfrag1b	2009920	2197367	scaffold14732	0	187447	+
NA	NA	NA	NA	NA	NA	NA	chrfrag1b	2197467	2431799	scaffold2932	0	234332	-
chrfrag1	84533012	84794886	scaffold18832	0	261874	+	chrfrag1c	0	261874	scaffold18832	0	261874	-
NA	NA	NA	NA	NA	NA	NA	chrfrag1c	261974	273295	scaffold90494	0	11321	+
chrfrag1	84365313	84532912	scaffold23387	0	167599	-	chrfrag1c	273395	440994	scaffold23387	0	167599	+
NA	NA	NA	NA	NA	NA	NA	chrfrag1c	441094	481566	scaffold26408	0	40472	+
NA	NA	NA	NA	NA	NA	NA	chrfrag1c	481666	545388	scaffold39845	0	63722	+
NA	NA	NA	NA	NA	NA	NA	chrfrag1c	545488	590742	scaffold407	0	45254	-
chrfrag1	83932697	84365213	scaffold492	0	432516	-	chrfrag1c	590842	1023358	scaffold492	0	432516	+
NA	NA	NA	NA	NA	NA	NA	chrfrag1c	1023458	1085811	scaffold15549	0	62353	-
NA	NA	NA	NA	NA	NA	NA	chrfrag1c	1085911	1098170	scaffold20944	0	12259	-
NA	NA	NA	NA	NA	NA	NA	chrfrag1c	1098270	1126840	scaffold32127	0	28570	-
NA	NA	NA	NA	NA	NA	NA	chrfrag1c	1126940	1159590	scaffold45956	0	32650	-
NA	NA	NA	NA	NA	NA	NA	chrfrag1c	1159690	1253070	scaffold24716	0	93380	+
NA	NA	NA	NA	NA	NA	NA	chrfrag1c	1253170	1377137	scaffold6613	0	123967	+
NA	NA	NA	NA	NA	NA	NA	chrfrag1c	1377237	1490265	scaffold16794	0	113028	+
chrfrag1	83740714	83932597	scaffold532	0	191883	-	chrfrag1c	1490365	1682248	scaffold532	0	191883	+
NA	NA	NA	NA	NA	NA	NA	chrfrag1c	1682348	1704025	scaffold41900	0	21677	-
NA	NA	NA	NA	NA	NA	NA	chrfrag1c	1704025	1756616	scaffold28659	31	52622	+
NA	NA	NA	NA	NA	NA	NA	chrfrag1c	1756716	1847275	scaffold7978	0	90559	-
NA	NA	NA	NA	NA	NA	NA	chrfrag1c	1847375	1887203	scaffold5114	0	39828	-
NA	NA	NA	NA	NA	NA	NA	chrfrag1c	1887303	1945986	scaffold6687	0	58683	+
NA	NA	NA	NA	NA	NA	NA	chrfrag1c	1946086	2081731	scaffold7536	0	135645	-
NA	NA	NA	NA	NA	NA	NA	chrfrag1c	2081831	2226781	scaffold13029	0	144950	+
chrfrag1	83585423	83740614	scaffold15241	0	155191	-	chrfrag1c	2226881	2382072	scaffold15241	0	155191	+
NA	NA	NA	NA	NA	NA	NA	chrfrag1c	2382172	2478585	scaffold10627	0	96413	-
chrfrag1	83253294	83585323	scaffold13359	0	332029	-	chrfrag1c	2478685	2810714	scaffold13359	0	332029	+
NA	NA	NA	NA	NA	NA	NA	chrfrag1c	2810814	2903482	scaffold21938	0	92668	-
NA	NA	NA	NA	NA	NA	NA	chrfrag1c	2903582	3040934	scaffold14409	0	137352	-
chrfrag1	83054898	83253194	scaffold2166	0	198296	+	chrfrag1c	3041034	3239330	scaffold2166	0	198296	-
NA	NA	NA	NA	NA	NA	NA	chrfrag1c	3239430	3269406	scaffold53991	0	29976	-
chrfrag1	82883334	83054798	scaffold4528	0	171464	-	chrfrag1c	3269406	3440865	scaffold4528	5	171464	+
chrfrag1	82634940	82883234	scaffold161	0	248294	-	chrfrag1c	3440965	3689259	scaffold161	0	248294	+
NA	NA	NA	NA	NA	NA	NA	chrfrag1c	3689359	3780334	scaffold12369	0	90975	-
NA	NA	NA	NA	NA	NA	NA	chrfrag1c	3780434	3882038	scaffold9112	0	101604	+
NA	NA	NA	NA	NA	NA	NA	chrfrag1c	3882138	3930098	scaffold8133	0	47960	+
NA	NA	NA	NA	NA	NA	NA	chrfrag1c	3930198	3979971	scaffold22975	0	49773	+
NA	NA	NA	NA	NA	NA	NA	chrfrag1c	3980071	4052490	scaffold9000	0	72419	+
NA	NA	NA	NA	NA	NA	NA	chrfrag1c	4052590	4111559	scaffold29996	0	58969	+
NA	NA	NA	NA	NA	NA	NA	chrfrag1c	4111659	4193441	scaffold24788	0	81782	+
chrfrag1	82470728	82634840	scaffold18555	0	164112	-	chrfrag1c	4193541	4357653	scaffold18555	0	164112	+
NA	NA	NA	NA	NA	NA	NA	chrfrag1c	4357753	4375206	scaffold9319	0	17453	-
chrfrag1	82147949	82470628	scaffold5806	0	322679	-	chrfrag1c	4375306	4445245	scaffold5806	0	69939	+
chrfrag1	82147949	82470628	scaffold5806	0	322679	-	chrfrag1c	4445345	4458425	scaffold5806	69939	83019	-
chrfrag1	82147949	82470628	scaffold5806	0	322679	-	chrfrag1c	4458525	4602220	scaffold5806	83019	226714	+
NA	NA	NA	NA	NA	NA	NA	chrfrag1c	4602320	4638032	scaffold9011	0	35712	+
NA	NA	NA	NA	NA	NA	NA	chrfrag1c	4638132	4686305	scaffold13327	0	48173	+
NA	NA	NA	NA	NA	NA	NA	chrfrag1d_24a	0	21294	scaffold47771	0	21294	+
NA	NA	NA	NA	NA	NA	NA	chrfrag1d_24a	21394	46274	scaffold48554	0	24880	-
NA	NA	NA	NA	NA	NA	NA	chrfrag1d_24a	46374	75245	scaffold21458	0	28871	-
NA	NA	NA	NA	NA	NA	NA	chrfrag1d_24a	75345	222858	scaffold9409	0	147513	+
NA	NA	NA	NA	NA	NA	NA	chrfrag1d_24a	222958	251654	scaffold58441	0	28696	+
NA	NA	NA	NA	NA	NA	NA	chrfrag1d_24a	251754	318311	scaffold12573	0	66557	-
NA	NA	NA	NA	NA	NA	NA	chrfrag1d_24a	318411	428790	scaffold18248	0	110379	-
NA	NA	NA	NA	NA	NA	NA	chrfrag1d_24a	428890	511535	scaffold8427	0	82645	+
NA	NA	NA	NA	NA	NA	NA	chrfrag1d_24a	511635	567912	scaffold10746	0	56277	+
NA	NA	NA	NA	NA	NA	NA	chrfrag1d_24a	568012	581566	scaffold16951	0	13554	-
NA	NA	NA	NA	NA	NA	NA	chrfrag1d_24a	581666	664361	scaffold30039	0	82695	+
NA	NA	NA	NA	NA	NA	NA	chrfrag1d_24a	664461	723149	scaffold21289	0	58688	+
chrfrag1	81035100	81298881	scaffold7634	0	263781	-	chrfrag1d_24a	723249	987030	scaffold7634	0	263781	-
NA	NA	NA	NA	NA	NA	NA	chrfrag1d_24a	987130	1068408	scaffold16381	0	81278	-
chrfrag1	81298981	81506776	scaffold15988	0	207795	-	chrfrag1d_24a	1068508	1276303	scaffold15988	0	207795	-
NA	NA	NA	NA	NA	NA	NA	chrfrag1d_24a	1276403	1376533	scaffold6506	0	100130	+
NA	NA	NA	NA	NA	NA	NA	chrfrag1d_24a	1376633	1457770	scaffold16926	0	81137	+
chrfrag1	81506876	81796156	scaffold2631	0	289280	-	chrfrag1d_24a	1457870	1747150	scaffold2631	0	289280	-
NA	NA	NA	NA	NA	NA	NA	chrfrag1d_24a	1747250	1799384	scaffold25573	0	52134	-
NA	NA	NA	NA	NA	NA	NA	chrfrag1d_24a	1799484	1854947	scaffold23378	0	55463	+
NA	NA	NA	NA	NA	NA	NA	chrfrag1d_24a	1855047	1865458	scaffold42879	0	10411	-
NA	NA	NA	NA	NA	NA	NA	chrfrag1d_24a	1865558	1935314	scaffold3219	0	69756	-
NA	NA	NA	NA	NA	NA	NA	chrfrag1d_24a	1935414	1951836	scaffold71694	0	16422	+
chrfrag1	81796256	82147849	scaffold3425	0	351593	-	chrfrag1d_24a	1951936	2303529	scaffold3425	0	351593	-
NA	NA	NA	NA	NA	NA	NA	chrfrag1e	0	28117	scaffold39900	0	28117	-
NA	NA	NA	NA	NA	NA	NA	chrfrag1e	28217	107113	scaffold22763	0	78896	-
NA	NA	NA	NA	NA	NA	NA	chrfrag1e	107213	131493	scaffold28691	0	24280	+
NA	NA	NA	NA	NA	NA	NA	chrfrag1e	131593	149020	scaffold13118	0	17427	+
NA	NA	NA	NA	NA	NA	NA	chrfrag1e	149120	214881	scaffold21544	0	65761	-
NA	NA	NA	NA	NA	NA	NA	chrfrag1e	214981	243027	scaffold16702	0	28046	-
NA	NA	NA	NA	NA	NA	NA	chrfrag1e	243127	317676	scaffold34653	0	74549	-
NA	NA	NA	NA	NA	NA	NA	chrfrag1e	317776	465115	scaffold16229	0	147339	+
NA	NA	NA	NA	NA	NA	NA	chrfrag1e	465215	510071	scaffold36952	0	44856	+
NA	NA	NA	NA	NA	NA	NA	chrfrag1e	510171	565138	scaffold30429	0	54967	+
chrfrag1	80825381	81035000	scaffold2973	0	209619	-	chrfrag1e	565238	774857	scaffold2973	0	209619	-
NA	NA	NA	NA	NA	NA	NA	chrfrag1e	774957	791587	scaffold35684	0	16630	-
NA	NA	NA	NA	NA	NA	NA	chrfrag1e	791687	802894	scaffold56503	0	11207	+
NA	NA	NA	NA	NA	NA	NA	chrfrag1e	802994	827341	scaffold42323	0	24347	-
NA	NA	NA	NA	NA	NA	NA	chrfrag1e	827441	947396	scaffold8028	0	119955	-
NA	NA	NA	NA	NA	NA	NA	chrfrag1e	947496	1091962	scaffold1885	0	144466	-
NA	NA	NA	NA	NA	NA	NA	chrfrag1e	1092062	1125534	scaffold1471	0	33472	+
NA	NA	NA	NA	NA	NA	NA	chrfrag1e	1125634	1150165	scaffold37841	0	24531	+
NA	NA	NA	NA	NA	NA	NA	chrfrag1e	1150265	1193562	scaffold15154	0	43297	-
NA	NA	NA	NA	NA	NA	NA	chrfrag1f	0	92541	scaffold6019	0	92541	-
NA	NA	NA	NA	NA	NA	NA	chrfrag1f	92541	174934	scaffold14668	47	82440	+
NA	NA	NA	NA	NA	NA	NA	chrfrag1f	174934	280212	scaffold9825	5	105283	+
NA	NA	NA	NA	NA	NA	NA	chrfrag1f	280312	317351	scaffold9565	0	37039	+
NA	NA	NA	NA	NA	NA	NA	chrfrag1f	317451	355833	scaffold11229	0	38382	-
NA	NA	NA	NA	NA	NA	NA	chrfrag1f	355933	367069	scaffold32987	0	11136	+
NA	NA	NA	NA	NA	NA	NA	chrfrag1f	367169	407639	scaffold34066	0	40470	-
NA	NA	NA	NA	NA	NA	NA	chrfrag1f	407739	505096	scaffold5657	0	97357	+
chrfrag1	80166746	80397181	scaffold15070	0	230435	-	chrfrag1f	505196	735631	scaffold15070	0	230435	-
NA	NA	NA	NA	NA	NA	NA	chrfrag1f	735731	755808	scaffold10988	0	20077	-
chrfrag1	80397281	80595811	scaffold22270	0	198530	-	chrfrag1f	755908	954438	scaffold22270	0	198530	-
NA	NA	NA	NA	NA	NA	NA	chrfrag1f	954538	1046944	scaffold15299	0	92406	+
NA	NA	NA	NA	NA	NA	NA	chrfrag1f	1047044	1079065	scaffold14980	0	32021	+
NA	NA	NA	NA	NA	NA	NA	chrfrag1f	1079165	1151771	scaffold6480	0	72606	-
NA	NA	NA	NA	NA	NA	NA	chrfrag1f	1151871	1178322	scaffold39657	0	26451	+
NA	NA	NA	NA	NA	NA	NA	chrfrag1f	1178422	1195100	scaffold2738	0	16678	+
NA	NA	NA	NA	NA	NA	NA	chrfrag1f	1195200	1210443	scaffold84532	0	15243	-
NA	NA	NA	NA	NA	NA	NA	chrfrag1f	1210543	1256517	scaffold9522	0	45974	+
NA	NA	NA	NA	NA	NA	NA	chrfrag1f	1256617	1335618	scaffold20401	0	79001	-
NA	NA	NA	NA	NA	NA	NA	chrfrag1f	1335718	1439870	scaffold18320	0	104152	-
NA	NA	NA	NA	NA	NA	NA	chrfrag1f	1439970	1497246	scaffold15333	0	57276	+
NA	NA	NA	NA	NA	NA	NA	chrfrag1f	1497246	1643788	scaffold10629	0	146542	-
NA	NA	NA	NA	NA	NA	NA	chrfrag1f	1643888	1665975	scaffold67175	0	22087	-
NA	NA	NA	NA	NA	NA	NA	chrfrag1f	1666075	1694585	scaffold36732	0	28510	+
NA	NA	NA	NA	NA	NA	NA	chrfrag1f	1694685	1725333	scaffold97479	0	30648	+
NA	NA	NA	NA	NA	NA	NA	chrfrag1f	1725433	1742668	scaffold43610	0	17235	-
NA	NA	NA	NA	NA	NA	NA	chrfrag1f	1742768	1824712	scaffold1070	0	81944	+
NA	NA	NA	NA	NA	NA	NA	chrfrag1f	1824812	1840450	scaffold57740	0	15638	+
NA	NA	NA	NA	NA	NA	NA	chrfrag1f	1840450	1876938	scaffold27706	55	36543	+
NA	NA	NA	NA	NA	NA	NA	chrfrag1f	1877038	1953858	scaffold6621	0	76820	-
NA	NA	NA	NA	NA	NA	NA	chrfrag1f	1953958	1969554	scaffold48790	0	15596	-
NA	NA	NA	NA	NA	NA	NA	chrfrag1f	1969654	2049464	scaffold12546	0	79810	+
NA	NA	NA	NA	NA	NA	NA	chrfrag1f	2049564	2065783	scaffold143157	0	16219	-
NA	NA	NA	NA	NA	NA	NA	chrfrag1f	2065883	2117538	scaffold855	0	51655	-
NA	NA	NA	NA	NA	NA	NA	chrfrag1f	2117638	2221529	scaffold14147	0	103891	+
NA	NA	NA	NA	NA	NA	NA	chrfrag1f	2221629	2282421	scaffold3000	0	60792	+
NA	NA	NA	NA	NA	NA	NA	chrfrag1f	2282521	2327440	scaffold18845	0	44919	+
NA	NA	NA	NA	NA	NA	NA	chrfrag1f	2327540	2377001	scaffold32533	0	49461	-
NA	NA	NA	NA	NA	NA	NA	chrfrag1f	2377101	2390045	scaffold4082	0	12944	-
NA	NA	NA	NA	NA	NA	NA	chrfrag1f	2390145	2450755	scaffold3324	0	60610	+
NA	NA	NA	NA	NA	NA	NA	chrfrag1f	2450855	2492333	scaffold28368	0	41478	-
NA	NA	NA	NA	NA	NA	NA	chrfrag1f	2492433	2580042	scaffold9348	0	87609	-
NA	NA	NA	NA	NA	NA	NA	chrfrag1f	2580142	2603138	scaffold45449	0	22996	+
NA	NA	NA	NA	NA	NA	NA	chrfrag1f	2603238	2614531	scaffold95301	0	11293	+
NA	NA	NA	NA	NA	NA	NA	chrfrag1f	2614631	2626432	scaffold31919	0	11801	-
NA	NA	NA	NA	NA	NA	NA	chrfrag1f	2626432	2671840	scaffold7572	0	45408	-
NA	NA	NA	NA	NA	NA	NA	chrfrag1f	2671940	2754029	scaffold51316	0	82089	+
NA	NA	NA	NA	NA	NA	NA	chrfrag1f	2754129	2795275	scaffold27026	0	41146	-
chrfrag1	80595911	80825281	scaffold11706	0	229370	+	chrfrag1f	2795375	2912071	scaffold11706	0	116696	+
chrfrag1	80595911	80825281	scaffold11706	0	229370	+	chrfrag1f	2912171	2980324	scaffold11706	161217	229370	+
chrfrag1	80595911	80825281	scaffold11706	0	229370	+	chrfrag1f	2980424	3024945	scaffold11706	116696	161217	-
NA	NA	NA	NA	NA	NA	NA	chrfrag1g	0	40879	scaffold1162	178264	219143	+
chrfrag1	79629685	79906946	scaffold10302	0	277261	+	chrfrag1h_5a	0	277261	scaffold10302	0	277261	+
NA	NA	NA	NA	NA	NA	NA	chrfrag1h_5a	277361	300210	scaffold1804	0	22849	+
NA	NA	NA	NA	NA	NA	NA	chrfrag1h_5a	300310	340378	scaffold26012	0	40068	+
NA	NA	NA	NA	NA	NA	NA	chrfrag1h_5a	340478	436603	scaffold6674	0	96125	+
NA	NA	NA	NA	NA	NA	NA	chrfrag1h_5a	436703	589422	scaffold6457	0	152719	+
NA	NA	NA	NA	NA	NA	NA	chrfrag1h_5a	589522	688322	scaffold20252	0	98800	-
NA	NA	NA	NA	NA	NA	NA	chrfrag1h_5a	688422	710156	scaffold94470	0	21734	-
NA	NA	NA	NA	NA	NA	NA	chrfrag1h_5a	710256	767805	scaffold24130	0	57549	+
NA	NA	NA	NA	NA	NA	NA	chrfrag1h_5a	767905	866728	scaffold24119	0	98823	+
NA	NA	NA	NA	NA	NA	NA	chrfrag1h_5a	866828	1056358	scaffold1776	0	189530	-
NA	NA	NA	NA	NA	NA	NA	chrfrag1h_5a	1056458	1098602	scaffold40564	0	42144	-
NA	NA	NA	NA	NA	NA	NA	chrfrag1h_5a	1098702	1162565	scaffold17717	0	63863	-
NA	NA	NA	NA	NA	NA	NA	chrfrag1h_5a	1162665	1221325	scaffold18093	0	58660	-
NA	NA	NA	NA	NA	NA	NA	chrfrag1h_5a	1221425	1258424	scaffold43927	0	36999	-
NA	NA	NA	NA	NA	NA	NA	chrfrag1h_5a	1258524	1376391	scaffold17661	0	117867	+
NA	NA	NA	NA	NA	NA	NA	chrfrag1h_5a	1376491	1402066	scaffold33059	0	25575	+
NA	NA	NA	NA	NA	NA	NA	chrfrag1h_5a	1402066	1436368	scaffold72937	5	34307	+
NA	NA	NA	NA	NA	NA	NA	chrfrag1h_5a	1436468	1471988	scaffold14339	0	35520	+
NA	NA	NA	NA	NA	NA	NA	chrfrag1h_5a	1472088	1511523	scaffold18452	0	39435	+
NA	NA	NA	NA	NA	NA	NA	chrfrag1h_5a	1511623	1526068	scaffold73681	0	14445	+
chrfrag1	79907046	80166646	scaffold5371	0	259600	+	chrfrag1h_5a	1526168	1760219	scaffold5371	0	234051	+
NA	NA	NA	NA	NA	NA	NA	chrfrag1h_5a	1760319	1938583	scaffold1162	0	178264	-
NA	NA	NA	NA	NA	NA	NA	chrfrag1h_5a	1938683	2086410	scaffold10602	0	147727	+
NA	NA	NA	NA	NA	NA	NA	chrfrag1h_5a	2086510	2111684	scaffold68453	0	25174	-
NA	NA	NA	NA	NA	NA	NA	chrfrag1h_5a	2111784	2338412	scaffold892	0	226628	-
NA	NA	NA	NA	NA	NA	NA	chrfrag1h_5a	2338512	2357176	scaffold39423	0	18664	+
chrfrag1	79907046	80166646	scaffold5371	0	259600	+	chrfrag1i	0	25549	scaffold5371	234051	259600	+
NA	NA	NA	NA	NA	NA	NA	chrfrag1j	0	33552	scaffold30575	0	33552	+
NA	NA	NA	NA	NA	NA	NA	chrfrag1k	0	50093	scaffold37735	0	50093	-
NA	NA	NA	NA	NA	NA	NA	chrfrag1k	50193	76165	scaffold67241	0	25972	-
NA	NA	NA	NA	NA	NA	NA	chrfrag1k	76265	97667	scaffold18051	0	21402	-
NA	NA	NA	NA	NA	NA	NA	chrfrag1k	97767	128224	scaffold34984	0	30457	-
NA	NA	NA	NA	NA	NA	NA	chrfrag1k	128324	191996	scaffold22936	0	63672	+
NA	NA	NA	NA	NA	NA	NA	chrfrag1k	192096	273569	scaffold22381	0	81473	+
NA	NA	NA	NA	NA	NA	NA	chrfrag1k	273669	354531	scaffold3575	0	80862	-
chrfrag1	77029130	77248890	scaffold443	0	219760	+	chrfrag1k	354631	574391	scaffold443	0	219760	+
NA	NA	NA	NA	NA	NA	NA	chrfrag1k	574491	621162	scaffold65704	0	46671	+
NA	NA	NA	NA	NA	NA	NA	chrfrag1k	621262	660939	scaffold2468	0	39677	-
NA	NA	NA	NA	NA	NA	NA	chrfrag1k	661039	678752	scaffold20150	0	17713	-
chrfrag1	77248990	77555972	scaffold7650	0	306982	-	chrfrag1k	678852	985834	scaffold7650	0	306982	-
NA	NA	NA	NA	NA	NA	NA	chrfrag1k	985934	1040379	scaffold40961	0	54445	+
NA	NA	NA	NA	NA	NA	NA	chrfrag1k	1040479	1107132	scaffold21432	0	66653	+
chrfrag1	77556072	77851462	scaffold10030	0	295390	-	chrfrag1k	1107232	1386951	scaffold10030	15671	295390	-
chrfrag1	77556072	77851462	scaffold10030	0	295390	-	chrfrag1k	1387051	1402722	scaffold10030	0	15671	+
NA	NA	NA	NA	NA	NA	NA	chrfrag1k	1402822	1430278	scaffold41841	0	27456	+
chrfrag1	77851562	78300217	scaffold9043	0	448655	-	chrfrag1k	1430378	1879033	scaffold9043	0	448655	-
NA	NA	NA	NA	NA	NA	NA	chrfrag1k	1879133	1978203	scaffold25696	0	99070	+
NA	NA	NA	NA	NA	NA	NA	chrfrag1k	1978303	2046103	scaffold31493	0	67800	+
NA	NA	NA	NA	NA	NA	NA	chrfrag1k	2046203	2067185	scaffold53049	0	20982	-
NA	NA	NA	NA	NA	NA	NA	chrfrag1k	2067285	2136049	scaffold20800	0	68764	-
chrfrag1	78300317	78471220	scaffold16269	0	170903	-	chrfrag1k	2136149	2307052	scaffold16269	0	170903	-
NA	NA	NA	NA	NA	NA	NA	chrfrag1k	2307152	2343835	scaffold18844	0	36683	-
NA	NA	NA	NA	NA	NA	NA	chrfrag1k	2343935	2404279	scaffold9166	0	60344	-
NA	NA	NA	NA	NA	NA	NA	chrfrag1k	2404379	2447724	scaffold5338	0	43345	+
NA	NA	NA	NA	NA	NA	NA	chrfrag1k	2447824	2480423	scaffold1851	0	32599	+
chrfrag1	78471320	78667417	scaffold4758	0	196097	+	chrfrag1k	2480523	2676620	scaffold4758	0	196097	+
NA	NA	NA	NA	NA	NA	NA	chrfrag1k	2676720	2755186	scaffold15042	0	78466	+
chrfrag1	78667517	79327186	scaffold1729	0	659669	-	chrfrag1k	2755286	3414955	scaffold1729	0	659669	-
chrfrag1	79327286	79629585	scaffold6089	0	302299	+	chrfrag1k	3415055	3717354	scaffold6089	0	302299	+
NA	NA	NA	NA	NA	NA	NA	chrfrag1k	3717454	3783548	scaffold32621	0	66094	-
NA	NA	NA	NA	NA	NA	NA	chrfrag1k	3783648	3868795	scaffold4406	0	85147	+
NA	NA	NA	NA	NA	NA	NA	chrfrag1k	3868895	3881660	scaffold5376	0	12765	-
NA	NA	NA	NA	NA	NA	NA	chrfrag1k	3881760	3924385	scaffold66141	0	42625	+
NA	NA	NA	NA	NA	NA	NA	chrfrag1k	3924485	4063758	scaffold8588	0	139273	+
NA	NA	NA	NA	NA	NA	NA	chrfrag1k	4063858	4103233	scaffold31083	0	39375	-
NA	NA	NA	NA	NA	NA	NA	chrfrag1k	4103333	4145450	scaffold3142	0	42117	+
NA	NA	NA	NA	NA	NA	NA	chrfrag1k	4145550	4162255	scaffold63624	0	16705	-
NA	NA	NA	NA	NA	NA	NA	chrfrag1k	4162355	4174814	scaffold33326	0	12459	+
NA	NA	NA	NA	NA	NA	NA	chrfrag1k	4174914	4186391	scaffold66011	0	11477	+
NA	NA	NA	NA	NA	NA	NA	chrfrag1k	4186491	4272329	scaffold3606	0	85838	+
NA	NA	NA	NA	NA	NA	NA	chrfrag1k	4272429	4426828	scaffold8129	0	154399	+
NA	NA	NA	NA	NA	NA	NA	chrfrag1l_10a	0	23874	scaffold7725	0	23874	+
NA	NA	NA	NA	NA	NA	NA	chrfrag1l_10a	23974	42824	scaffold88711	0	18850	+
NA	NA	NA	NA	NA	NA	NA	chrfrag1l_10a	42924	100209	scaffold20239	0	57285	-
NA	NA	NA	NA	NA	NA	NA	chrfrag1l_10a	100309	172019	scaffold24013	0	71710	+
chrfrag1	76105622	76350780	scaffold5653	0	245158	-	chrfrag1l_10a	172019	417055	scaffold5653	61	245158	+
NA	NA	NA	NA	NA	NA	NA	chrfrag1l_10a	417155	434403	scaffold119132	0	17248	+
NA	NA	NA	NA	NA	NA	NA	chrfrag1l_10a	434503	470040	scaffold10645	0	35537	+
NA	NA	NA	NA	NA	NA	NA	chrfrag1l_10a	470140	550194	scaffold10764	0	80054	-
NA	NA	NA	NA	NA	NA	NA	chrfrag1l_10a	550294	576434	scaffold89355	0	26140	+
chrfrag1	76847663	77029030	scaffold106	0	181367	-	chrfrag1l_10a	576534	757901	scaffold106	0	181367	+
NA	NA	NA	NA	NA	NA	NA	chrfrag1l_10a	758001	787206	scaffold25914	0	29205	-
NA	NA	NA	NA	NA	NA	NA	chrfrag1l_10a	787306	800494	scaffold105857	0	13188	-
NA	NA	NA	NA	NA	NA	NA	chrfrag1l_10a	800594	898254	scaffold1017	0	97660	-
chrfrag1	76350880	76847563	scaffold6640	0	496683	-	chrfrag1l_10a	898354	1395037	scaffold6640	0	496683	+
NA	NA	NA	NA	NA	NA	NA	chrfrag1l_10a	1395137	1479169	scaffold46022	0	84032	-
NA	NA	NA	NA	NA	NA	NA	chrfrag1m	0	117980	scaffold14917	0	117980	+
NA	NA	NA	NA	NA	NA	NA	chrfrag1m	118080	147432	scaffold12559	0	29352	-
chrfrag1	75706061	76105522	scaffold6029	0	399461	-	chrfrag1m	147532	546993	scaffold6029	0	399461	+
chrfrag1	75474200	75705961	scaffold1431	0	231761	+	chrfrag1m	547093	778854	scaffold1431	0	231761	-
NA	NA	NA	NA	NA	NA	NA	chrfrag1m	778954	859997	scaffold13311	0	81043	-
NA	NA	NA	NA	NA	NA	NA	chrfrag1m	860097	939353	scaffold25981	0	79256	-
chrfrag1	75282467	75474100	scaffold12838	0	191633	+	chrfrag1m	939453	1131086	scaffold12838	0	191633	-
NA	NA	NA	NA	NA	NA	NA	chrfrag1m	1131186	1172768	scaffold50506	0	41582	-
chrfrag1	75124268	75282367	scaffold23261	0	158099	-	chrfrag1m	1172868	1330967	scaffold23261	0	158099	+
NA	NA	NA	NA	NA	NA	NA	chrfrag1m	1331067	1359261	scaffold43760	0	28194	-
chrfrag1	74939452	75124168	scaffold2724	0	184716	-	chrfrag1m	1359361	1544077	scaffold2724	0	184716	+
chrfrag1	74786340	74939352	scaffold47144	0	153012	-	chrfrag1m	1544177	1697189	scaffold47144	0	153012	+
chrfrag1	74635329	74786240	scaffold907	0	150911	+	chrfrag1n	0	150911	scaffold907	0	150911	-
NA	NA	NA	NA	NA	NA	NA	chrfrag1n	151011	229684	scaffold23148	0	78673	-
NA	NA	NA	NA	NA	NA	NA	chrfrag1n	229784	362664	scaffold8042	0	132880	-
chrfrag1	74464396	74635229	scaffold9236	0	170833	+	chrfrag1n	362764	533597	scaffold9236	0	170833	-
NA	NA	NA	NA	NA	NA	NA	chrfrag1n	533697	592271	scaffold34455	0	58574	-
NA	NA	NA	NA	NA	NA	NA	chrfrag1n	592371	691624	scaffold5179	0	99253	+
NA	NA	NA	NA	NA	NA	NA	chrfrag1n	691724	702494	scaffold85259	0	10770	-
NA	NA	NA	NA	NA	NA	NA	chrfrag1n	702594	730664	scaffold7158	0	28070	+
NA	NA	NA	NA	NA	NA	NA	chrfrag1n	730764	779352	scaffold53551	0	48588	+
NA	NA	NA	NA	NA	NA	NA	chrfrag1n	779452	791211	scaffold10046	0	11759	-
NA	NA	NA	NA	NA	NA	NA	chrfrag1n	791311	846299	scaffold26560	0	54988	+
NA	NA	NA	NA	NA	NA	NA	chrfrag1n	846399	898864	scaffold40436	0	52465	-
NA	NA	NA	NA	NA	NA	NA	chrfrag1n	898964	915317	scaffold85790	0	16353	-
chrfrag1	74209871	74464296	scaffold5319	0	254425	-	chrfrag1n	915417	1169842	scaffold5319	0	254425	+
NA	NA	NA	NA	NA	NA	NA	chrfrag1o_10b	0	99431	scaffold16417	0	99431	+
NA	NA	NA	NA	NA	NA	NA	chrfrag1o_10b	99531	137667	scaffold16897	0	38136	+
chrfrag1	74032771	74209771	scaffold510	0	177000	+	chrfrag1o_10b	137767	314767	scaffold510	0	177000	-
NA	NA	NA	NA	NA	NA	NA	chrfrag1o_10b	314867	328716	scaffold57023	0	13849	-
chrfrag1	73715858	74032671	scaffold16560	0	316813	-	chrfrag1o_10b	328816	645629	scaffold16560	0	316813	+
NA	NA	NA	NA	NA	NA	NA	chrfrag1o_10b	645729	708924	scaffold16325	0	63195	+
NA	NA	NA	NA	NA	NA	NA	chrfrag1o_10b	709024	727647	scaffold57727	0	18623	+
chrfrag1	73553017	73715758	scaffold1498	0	162741	-	chrfrag1o_10b	727747	890488	scaffold1498	0	162741	+
chrfrag1	73253177	73552917	scaffold358	0	299740	-	chrfrag1o_10b	890588	1190328	scaffold358	0	299740	+
NA	NA	NA	NA	NA	NA	NA	chrfrag1o_10b	1190428	1340381	scaffold9711	0	149953	+
NA	NA	NA	NA	NA	NA	NA	chrfrag1o_10b	1340481	1480646	scaffold11890	0	140165	-
NA	NA	NA	NA	NA	NA	NA	chrfrag1o_10b	1480746	1549106	scaffold5494	0	68360	-
NA	NA	NA	NA	NA	NA	NA	chrfrag1o_10b	1549206	1576679	scaffold78736	0	27473	+
NA	NA	NA	NA	NA	NA	NA	chrfrag1o_10b	1576779	1623350	scaffold15517	0	46571	+
NA	NA	NA	NA	NA	NA	NA	chrfrag1o_10b	1623450	1654915	scaffold17157	0	31465	+
NA	NA	NA	NA	NA	NA	NA	chrfrag1o_10b	1655015	1755496	scaffold34588	0	100481	+
NA	NA	NA	NA	NA	NA	NA	chrfrag1o_10b	1755596	1829869	scaffold640	0	74273	-
chrfrag10a	29733303	30018733	scaffold9751	0	285430	+	chrfrag1o_10b	1829969	1897088	scaffold9751	0	67119	+
chrfrag1	73071970	73253077	scaffold6054	0	181107	-	chrfrag1p	0	181107	scaffold6054	0	181107	+
NA	NA	NA	NA	NA	NA	NA	chrfrag1p	181207	296795	scaffold14944	0	115588	+
NA	NA	NA	NA	NA	NA	NA	chrfrag1p	296895	392375	scaffold26057	0	95480	-
NA	NA	NA	NA	NA	NA	NA	chrfrag1p	392475	406665	scaffold26252	12934	27124	+
NA	NA	NA	NA	NA	NA	NA	chrfrag1p	406765	419699	scaffold26252	0	12934	+
chrfrag1	72835261	73071870	scaffold7837	0	236609	+	chrfrag1p	419799	656408	scaffold7837	0	236609	-
NA	NA	NA	NA	NA	NA	NA	chrfrag1p	656508	681635	scaffold8651	37762	62889	-
NA	NA	NA	NA	NA	NA	NA	chrfrag1p	681735	696614	scaffold8651	22883	37762	+
NA	NA	NA	NA	NA	NA	NA	chrfrag1p	696714	719597	scaffold8651	0	22883	-
NA	NA	NA	NA	NA	NA	NA	chrfrag1p	719697	743861	scaffold46194	0	24164	+
NA	NA	NA	NA	NA	NA	NA	chrfrag1p	743961	764360	scaffold64670	0	20399	-
NA	NA	NA	NA	NA	NA	NA	chrfrag1p	764460	778573	scaffold36014	0	14113	+
NA	NA	NA	NA	NA	NA	NA	chrfrag1q_6a	0	100049	scaffold21712	0	100049	-
NA	NA	NA	NA	NA	NA	NA	chrfrag1q_6a	100149	171938	scaffold25455	0	71789	-
NA	NA	NA	NA	NA	NA	NA	chrfrag1q_6a	172038	225343	scaffold4915	0	53305	-
NA	NA	NA	NA	NA	NA	NA	chrfrag1q_6a	225443	304133	scaffold6189	0	78690	+
NA	NA	NA	NA	NA	NA	NA	chrfrag1q_6a	304233	387612	scaffold9149	0	83379	+
NA	NA	NA	NA	NA	NA	NA	chrfrag1q_6a	387712	480614	scaffold43994	0	92902	-
NA	NA	NA	NA	NA	NA	NA	chrfrag1q_6a	480714	588249	scaffold14526	0	107535	-
chrfrag1	69495308	69810126	scaffold1778	0	314818	-	chrfrag1q_6a	588349	903167	scaffold1778	0	314818	-
NA	NA	NA	NA	NA	NA	NA	chrfrag1q_6a	903267	1033336	scaffold1053	0	130069	+
NA	NA	NA	NA	NA	NA	NA	chrfrag1q_6a	1033436	1105550	scaffold49985	0	72114	+
chrfrag1	69810226	69967290	scaffold427	0	157064	-	chrfrag1q_6a	1105650	1262714	scaffold427	0	157064	-
chrfrag1	69967390	70196938	scaffold3244	0	229548	+	chrfrag1q_6a	1262814	1492362	scaffold3244	0	229548	+
chrfrag1	70197038	70611371	scaffold2853	0	414333	-	chrfrag1q_6a	1492462	1906795	scaffold2853	0	414333	-
NA	NA	NA	NA	NA	NA	NA	chrfrag1q_6a	1906895	1971471	scaffold15876	0	64576	-
chrfrag1	70611471	70896997	scaffold13854	0	285526	-	chrfrag1q_6a	1971571	2257097	scaffold13854	0	285526	-
chrfrag1	70897097	71196253	scaffold14695	0	299156	-	chrfrag1q_6a	2257197	2556353	scaffold14695	0	299156	-
NA	NA	NA	NA	NA	NA	NA	chrfrag1q_6a	2556453	2570313	scaffold25048	0	13860	-
NA	NA	NA	NA	NA	NA	NA	chrfrag1q_6a	2570413	2582823	scaffold56802	0	12410	+
NA	NA	NA	NA	NA	NA	NA	chrfrag1q_6a	2582923	2604584	scaffold21874	0	21661	+
NA	NA	NA	NA	NA	NA	NA	chrfrag1q_6a	2604684	2619808	scaffold131027	0	15124	-
NA	NA	NA	NA	NA	NA	NA	chrfrag1q_6a	2619908	2691953	scaffold27244	0	72045	-
NA	NA	NA	NA	NA	NA	NA	chrfrag1q_6a	2692053	2737285	scaffold3439	0	45232	+
NA	NA	NA	NA	NA	NA	NA	chrfrag1q_6a	2737285	2789955	scaffold15833	61	52731	+
chrfrag1	71196353	71397576	scaffold3763	0	201223	-	chrfrag1q_6a	2789955	2991132	scaffold3763	0	201177	-
chrfrag1	71397676	71617884	scaffold12949	0	220208	-	chrfrag1q_6a	2991232	3211440	scaffold12949	0	220208	-
chrfrag1	71617984	71955866	scaffold12926	0	337882	+	chrfrag1q_6a	3211540	3549422	scaffold12926	0	337882	+
NA	NA	NA	NA	NA	NA	NA	chrfrag1q_6a	3549522	3570460	scaffold1775	0	20938	-
chrfrag1	71955966	72197838	scaffold13026	0	241872	-	chrfrag1q_6a	3570560	3812432	scaffold13026	0	241872	-
chrfrag1	72197938	72415369	scaffold6321	0	217431	-	chrfrag1q_6a	3812532	4029963	scaffold6321	0	217431	-
NA	NA	NA	NA	NA	NA	NA	chrfrag1q_6a	4030063	4159294	scaffold7340	0	129231	+
chrfrag1	72415469	72835161	scaffold3172	0	419692	+	chrfrag1q_6a	4159394	4579086	scaffold3172	0	419692	+
NA	NA	NA	NA	NA	NA	NA	chrfrag1q_6a	4579186	4589998	scaffold123221	0	10812	+
NA	NA	NA	NA	NA	NA	NA	chrfrag1q_6a	4590098	4662191	scaffold10852	0	72093	-
NA	NA	NA	NA	NA	NA	NA	chrfrag1q_6a	4662291	4748671	scaffold31804	0	86380	-
NA	NA	NA	NA	NA	NA	NA	chrfrag1q_6a	4748771	4894496	scaffold6149	0	145725	-
NA	NA	NA	NA	NA	NA	NA	chrfrag1q_6a	4894596	4920285	scaffold15454	0	25689	-
NA	NA	NA	NA	NA	NA	NA	chrfrag1q_6a	4920385	4993231	scaffold36014	14113	86959	-
NA	NA	NA	NA	NA	NA	NA	chrfrag1r	0	16625	scaffold10320	0	16625	+
NA	NA	NA	NA	NA	NA	NA	chrfrag1s	0	82106	scaffold3694	0	82106	+
NA	NA	NA	NA	NA	NA	NA	chrfrag1s	82106	204247	scaffold11380	0	122141	-
NA	NA	NA	NA	NA	NA	NA	chrfrag1s	204347	223387	scaffold89099	0	19040	-
NA	NA	NA	NA	NA	NA	NA	chrfrag1s	223487	254139	scaffold41403	0	30652	-
NA	NA	NA	NA	NA	NA	NA	chrfrag1s	254239	329261	scaffold2690	0	75022	-
NA	NA	NA	NA	NA	NA	NA	chrfrag1s	329361	475209	scaffold12600	0	145848	-
NA	NA	NA	NA	NA	NA	NA	chrfrag1s	475309	553690	scaffold5786	0	78381	-
NA	NA	NA	NA	NA	NA	NA	chrfrag1s	553790	581236	scaffold15058	0	27446	+
NA	NA	NA	NA	NA	NA	NA	chrfrag1s	581336	665324	scaffold19960	0	83988	+
NA	NA	NA	NA	NA	NA	NA	chrfrag1s	665424	685339	scaffold1974	0	19915	+
NA	NA	NA	NA	NA	NA	NA	chrfrag1s	685439	821580	scaffold8914	0	136141	+
NA	NA	NA	NA	NA	NA	NA	chrfrag1s	821680	854712	scaffold33963	0	33032	+
NA	NA	NA	NA	NA	NA	NA	chrfrag1s	854812	944615	scaffold19314	0	89803	+
NA	NA	NA	NA	NA	NA	NA	chrfrag1s	944715	984326	scaffold11086	0	39611	-
chrfrag1	68230718	68420206	scaffold9142	0	189488	-	chrfrag1s	984426	1173914	scaffold9142	0	189488	-
NA	NA	NA	NA	NA	NA	NA	chrfrag1s	1174014	1216676	scaffold35034	0	42662	+
NA	NA	NA	NA	NA	NA	NA	chrfrag1s	1216776	1269107	scaffold28159	0	52331	+
NA	NA	NA	NA	NA	NA	NA	chrfrag1s	1269207	1377619	scaffold4365	0	108412	-
NA	NA	NA	NA	NA	NA	NA	chrfrag1s	1377719	1426071	scaffold35440	0	48352	-
NA	NA	NA	NA	NA	NA	NA	chrfrag1s	1426171	1463335	scaffold21881	0	37164	+
NA	NA	NA	NA	NA	NA	NA	chrfrag1s	1463435	1509094	scaffold21881	37164	82823	-
NA	NA	NA	NA	NA	NA	NA	chrfrag1s	1509194	1529268	scaffold88627	0	20074	-
chrfrag1	68420306	68692576	scaffold540	0	272270	-	chrfrag1s	1529368	1801638	scaffold540	0	272270	-
NA	NA	NA	NA	NA	NA	NA	chrfrag1s	1801738	1893146	scaffold7497	0	91408	-
NA	NA	NA	NA	NA	NA	NA	chrfrag1s	1893246	1999560	scaffold23787	0	106314	+
NA	NA	NA	NA	NA	NA	NA	chrfrag1s	1999660	2076229	scaffold23695	0	76569	+
chrfrag1	68692676	69495208	scaffold4280	0	802532	+	chrfrag1s	2076329	2878861	scaffold4280	0	802532	+
NA	NA	NA	NA	NA	NA	NA	chrfrag1s	2878961	2893884	scaffold8590	0	14923	+
NA	NA	NA	NA	NA	NA	NA	chrfrag1s	2893984	2942582	scaffold3342	0	48598	+
NA	NA	NA	NA	NA	NA	NA	chrfrag1s	2942682	3055810	scaffold9856	0	113128	-
NA	NA	NA	NA	NA	NA	NA	chrfrag1s	3055810	3163161	scaffold5258	0	107412	-
chrfrag15	8272301	8608201	scaffold7428	0	335900	+	chrfrag1t_15a	0	335900	scaffold7428	0	335900	-
NA	NA	NA	NA	NA	NA	NA	chrfrag1t_15a	336000	354587	scaffold12762	0	18587	-
NA	NA	NA	NA	NA	NA	NA	chrfrag1t_15a	354687	367798	scaffold63789	0	13111	-
chrfrag15	8072597	8272201	scaffold15462	0	199604	+	chrfrag1t_15a	367898	567502	scaffold15462	0	199604	-
NA	NA	NA	NA	NA	NA	NA	chrfrag1t_15a	567602	613928	scaffold104785	0	46326	-
NA	NA	NA	NA	NA	NA	NA	chrfrag1t_15a	614028	687913	scaffold27222	0	73885	-
NA	NA	NA	NA	NA	NA	NA	chrfrag1t_15a	688013	760010	scaffold53305	0	71997	+
chrfrag15	7871446	8072497	scaffold18023	0	201051	-	chrfrag1t_15a	760110	961161	scaffold18023	0	201051	+
NA	NA	NA	NA	NA	NA	NA	chrfrag1t_15a	961261	1006229	scaffold12630	0	44968	+
chrfrag15	7683895	7871346	scaffold21802	0	187451	-	chrfrag1t_15a	1006329	1193780	scaffold21802	0	187451	+
chrfrag15	7483188	7683795	scaffold28470	0	200607	+	chrfrag1t_15a	1193880	1394487	scaffold28470	0	200607	-
NA	NA	NA	NA	NA	NA	NA	chrfrag1t_15a	1394587	1562387	scaffold2709	0	167800	-
NA	NA	NA	NA	NA	NA	NA	chrfrag1t_15a	1562487	1668424	scaffold1896	0	105937	-
chrfrag15	7184607	7483088	scaffold7319	0	298481	+	chrfrag1t_15a	1668524	1967005	scaffold7319	0	298481	-
NA	NA	NA	NA	NA	NA	NA	chrfrag1t_15a	1967105	2073789	scaffold18774	0	106684	+
NA	NA	NA	NA	NA	NA	NA	chrfrag1t_15a	2073889	2089214	scaffold60652	0	15325	-
NA	NA	NA	NA	NA	NA	NA	chrfrag1t_15a	2089314	2138531	scaffold28460	0	49217	-
NA	NA	NA	NA	NA	NA	NA	chrfrag1t_15a	2138631	2225330	scaffold21786	0	86699	-
NA	NA	NA	NA	NA	NA	NA	chrfrag1t_15a	2225430	2265431	scaffold11567	0	40001	+
NA	NA	NA	NA	NA	NA	NA	chrfrag1t_15a	2265531	2283527	scaffold71701	0	17996	-
chrfrag15	6823054	7184507	scaffold764	0	361453	-	chrfrag1t_15a	2283627	2645080	scaffold764	0	361453	+
chrfrag15	6575830	6822954	scaffold9347	0	247124	-	chrfrag1t_15a	2645180	2892304	scaffold9347	0	247124	+
chrfrag15	6155207	6575730	scaffold10099	0	420523	+	chrfrag1t_15a	2892404	3312927	scaffold10099	0	420523	-
NA	NA	NA	NA	NA	NA	NA	chrfrag1t_15a	3313027	3391046	scaffold8120	0	78019	-
NA	NA	NA	NA	NA	NA	NA	chrfrag1t_15a	3391046	3413695	scaffold63985	61	22710	+
NA	NA	NA	NA	NA	NA	NA	chrfrag1t_15a	3413795	3461506	scaffold9	0	47711	-
chrfrag15	5977379	6155107	scaffold35337	0	177728	-	chrfrag1t_15a	3461606	3639334	scaffold35337	0	177728	+
chrfrag15	5719255	5977279	scaffold5676	349404	607428	+	chrfrag1t_15a	3639434	3897458	scaffold5676	349404	607428	-
NA	NA	NA	NA	NA	NA	NA	chrfrag1t_15a	3897558	3927765	scaffold38962	0	30207	+
chrfrag15	5185546	5719155	scaffold1042	0	533609	-	chrfrag1t_15a	3927865	4461474	scaffold1042	0	533609	+
chrfrag15	4951407	5185446	scaffold7129	0	234039	-	chrfrag1t_15a	4461574	4695613	scaffold7129	0	234039	+
NA	NA	NA	NA	NA	NA	NA	chrfrag1t_15a	4695613	4720855	scaffold31013	0	25242	-
chrfrag15	4708801	4951307	scaffold667	0	242506	+	chrfrag1t_15a	4720955	4963461	scaffold667	0	242506	-
chrfrag15	4342971	4708701	scaffold10337	0	365730	+	chrfrag1t_15a	4963561	5329291	scaffold10337	0	365730	-
NA	NA	NA	NA	NA	NA	NA	chrfrag1t_15a	5329391	5408305	scaffold19638	0	78914	+
chrfrag15	4057099	4342871	scaffold4815	0	285772	-	chrfrag1t_15a	5408405	5694177	scaffold4815	0	285772	+
chrfrag15	2830177	4056999	scaffold1148	0	1226822	-	chrfrag1t_15a	5694277	6921099	scaffold1148	0	1226822	+
chrfrag15	2433588	2830077	scaffold5496	0	396489	-	chrfrag1t_15a	6921199	7317688	scaffold5496	0	396489	+
NA	NA	NA	NA	NA	NA	NA	chrfrag1t_15a	7317788	7435954	scaffold3178	0	118166	+
chrfrag15	2041940	2433488	scaffold7195	0	391548	-	chrfrag1t_15a	7436054	7827602	scaffold7195	0	391548	+
NA	NA	NA	NA	NA	NA	NA	chrfrag1t_15a	7827702	7852987	scaffold27583	0	25285	-
NA	NA	NA	NA	NA	NA	NA	chrfrag1t_15a	7853087	7904121	scaffold23818	0	51034	+
NA	NA	NA	NA	NA	NA	NA	chrfrag1t_15a	7904221	7948679	scaffold18351	0	44458	+
NA	NA	NA	NA	NA	NA	NA	chrfrag1t_15a	7948779	8152652	scaffold13513	0	203873	+
NA	NA	NA	NA	NA	NA	NA	chrfrag1t_15a	8152752	8170657	scaffold86323	0	17905	+
NA	NA	NA	NA	NA	NA	NA	chrfrag1t_15a	8170757	8221428	scaffold9201	0	50671	+
NA	NA	NA	NA	NA	NA	NA	chrfrag1t_15a	8221528	8285642	scaffold6951	0	64114	-
chrfrag1	63867603	64316170	scaffold477	0	448567	-	chrfrag1t_15a	8285742	8734309	scaffold477	0	448567	-
NA	NA	NA	NA	NA	NA	NA	chrfrag1t_15a	8734409	8757784	scaffold44419	0	23375	+
NA	NA	NA	NA	NA	NA	NA	chrfrag1t_15a	8757884	8788125	scaffold12994	0	30241	+
chrfrag1	64316270	64483922	scaffold4476	0	167652	-	chrfrag1t_15a	8788225	8955877	scaffold4476	0	167652	-
NA	NA	NA	NA	NA	NA	NA	chrfrag1t_15a	8955977	9071205	scaffold7279	0	115228	-
NA	NA	NA	NA	NA	NA	NA	chrfrag1t_15a	9071305	9091013	scaffold25820	0	19708	-
NA	NA	NA	NA	NA	NA	NA	chrfrag1t_15a	9091113	9123060	scaffold21312	0	31947	-
NA	NA	NA	NA	NA	NA	NA	chrfrag1t_15a	9123160	9202678	scaffold5447	0	79518	+
NA	NA	NA	NA	NA	NA	NA	chrfrag1t_15a	9202778	9218756	scaffold125348	0	15978	+
NA	NA	NA	NA	NA	NA	NA	chrfrag1t_15a	9218856	9264018	scaffold31422	0	45162	-
NA	NA	NA	NA	NA	NA	NA	chrfrag1t_15a	9264118	9357133	scaffold36463	0	93015	-
NA	NA	NA	NA	NA	NA	NA	chrfrag1t_15a	9357233	9376793	scaffold2746	0	19560	+
NA	NA	NA	NA	NA	NA	NA	chrfrag1t_15a	9376893	9427400	scaffold30037	0	50507	+
NA	NA	NA	NA	NA	NA	NA	chrfrag1t_15a	9427500	9503916	scaffold11251	0	76416	+
NA	NA	NA	NA	NA	NA	NA	chrfrag1t_15a	9504016	9523254	scaffold11251	99639	118877	+
chrfrag1	64484022	64644268	scaffold1197	0	160246	+	chrfrag1t_15a	9523354	9683600	scaffold1197	0	160246	+
chrfrag1	64644368	64803290	scaffold2338	0	158922	+	chrfrag1t_15a	9683700	9842622	scaffold2338	0	158922	+
chrfrag1	64803390	65217358	scaffold5636	0	413968	+	chrfrag1t_15a	9842722	10256690	scaffold5636	0	413968	+
chrfrag1	65217458	65390259	scaffold1919	0	172801	+	chrfrag1t_15a	10256790	10429591	scaffold1919	0	172801	+
NA	NA	NA	NA	NA	NA	NA	chrfrag1t_15a	10429691	10451822	scaffold29707	15072	37203	+
NA	NA	NA	NA	NA	NA	NA	chrfrag1t_15a	10451922	10535329	scaffold25603	0	83407	-
chrfrag1	65390359	65738801	scaffold2675	0	348442	-	chrfrag1t_15a	10535429	10883871	scaffold2675	0	348442	-
NA	NA	NA	NA	NA	NA	NA	chrfrag1t_15a	10883971	10956750	scaffold11194	0	72779	-
NA	NA	NA	NA	NA	NA	NA	chrfrag1t_15a	10956850	10982045	scaffold28075	0	25195	+
chrfrag1	65738901	65936062	scaffold5396	0	197161	-	chrfrag1t_15a	10982145	11179306	scaffold5396	0	197161	-
NA	NA	NA	NA	NA	NA	NA	chrfrag1t_15a	11179406	11315699	scaffold1249	0	136293	-
chrfrag1	65936162	66112301	scaffold4364	0	176139	-	chrfrag1t_15a	11315799	11491938	scaffold4364	0	176139	-
NA	NA	NA	NA	NA	NA	NA	chrfrag1t_15a	11492038	11511532	scaffold41602	0	19494	+
NA	NA	NA	NA	NA	NA	NA	chrfrag1t_15a	11511632	11526389	scaffold27819	0	14757	-
NA	NA	NA	NA	NA	NA	NA	chrfrag1t_15a	11526489	11643314	scaffold7617	0	116825	-
NA	NA	NA	NA	NA	NA	NA	chrfrag1t_15a	11643414	11740982	scaffold6723	0	97568	+
NA	NA	NA	NA	NA	NA	NA	chrfrag1t_15a	11741082	11762468	scaffold31503	0	21386	+
NA	NA	NA	NA	NA	NA	NA	chrfrag1t_15a	11762568	11785464	scaffold23716	0	22896	-
NA	NA	NA	NA	NA	NA	NA	chrfrag1t_15a	11785564	11814757	scaffold31633	0	29193	-
chrfrag1	66112401	66402278	scaffold11253	0	289877	+	chrfrag1t_15a	11814857	11837369	scaffold11253	0	22512	+
chrfrag1	66112401	66402278	scaffold11253	0	289877	+	chrfrag1t_15a	11837469	12078859	scaffold11253	48487	289877	+
NA	NA	NA	NA	NA	NA	NA	chrfrag1t_15a	12078959	12130783	scaffold11776	0	51824	-
chrfrag1	66402378	66939580	scaffold1595	0	537202	-	chrfrag1t_15a	12130883	12668085	scaffold1595	0	537202	-
NA	NA	NA	NA	NA	NA	NA	chrfrag1t_15a	12668185	12779994	scaffold15260	0	111809	+
NA	NA	NA	NA	NA	NA	NA	chrfrag1t_15a	12780094	12795727	scaffold5161	0	15633	-
chrfrag1	66939680	67174628	scaffold3028	0	234948	+	chrfrag1t_15a	12795827	13030775	scaffold3028	0	234948	+
NA	NA	NA	NA	NA	NA	NA	chrfrag1t_15a	13030875	13080550	scaffold21167	0	49675	-
NA	NA	NA	NA	NA	NA	NA	chrfrag1t_15a	13080650	13158044	scaffold8438	0	77394	-
NA	NA	NA	NA	NA	NA	NA	chrfrag1t_15a	13158144	13225351	scaffold56528	0	67207	+
NA	NA	NA	NA	NA	NA	NA	chrfrag1t_15a	13225451	13331351	scaffold22754	0	105900	-
chrfrag1	67174728	67355250	scaffold10183	0	180522	-	chrfrag1t_15a	13331451	13511973	scaffold10183	0	180522	-
chrfrag1	67355350	67518308	scaffold6855	0	162958	-	chrfrag1t_15a	13512073	13675031	scaffold6855	0	162958	-
NA	NA	NA	NA	NA	NA	NA	chrfrag1t_15a	13675131	13696190	scaffold47666	0	21059	-
chrfrag1	67518408	67791794	scaffold4658	0	273386	+	chrfrag1t_15a	13696290	13969676	scaffold4658	0	273386	+
NA	NA	NA	NA	NA	NA	NA	chrfrag1t_15a	13969776	14055382	scaffold36532	0	85606	+
NA	NA	NA	NA	NA	NA	NA	chrfrag1t_15a	14055382	14122812	scaffold8988	0	67430	-
NA	NA	NA	NA	NA	NA	NA	chrfrag1t_15a	14122912	14206081	scaffold40929	0	83169	-
NA	NA	NA	NA	NA	NA	NA	chrfrag1t_15a	14206181	14254376	scaffold23786	0	48195	-
chrfrag1	67791894	68004008	scaffold2299	0	212114	+	chrfrag1t_15a	14254476	14466590	scaffold2299	0	212114	+
NA	NA	NA	NA	NA	NA	NA	chrfrag1t_15a	14466690	14481573	scaffold3200	0	14883	-
chrfrag1	68004108	68230618	scaffold10002	0	226510	-	chrfrag1t_15a	14481673	14708183	scaffold10002	0	226510	-
NA	NA	NA	NA	NA	NA	NA	chrfrag1t_15a	14708283	14778918	scaffold3877	0	70635	-
NA	NA	NA	NA	NA	NA	NA	chrfrag1t_15a	14779018	14852364	scaffold19737	0	73346	+
NA	NA	NA	NA	NA	NA	NA	chrfrag1t_15a	14852464	14867001	scaffold88509	0	14537	+
NA	NA	NA	NA	NA	NA	NA	chrfrag1u	0	23223	scaffold11251	76416	99639	+
NA	NA	NA	NA	NA	NA	NA	chrfrag1v_9a	0	137693	scaffold2662	0	137693	-
chrfrag1	63679287	63867503	scaffold22974	0	188216	+	chrfrag1v_9a	137793	326009	scaffold22974	0	188216	-
NA	NA	NA	NA	NA	NA	NA	chrfrag1v_9a	326109	354140	scaffold21314	0	28031	+
NA	NA	NA	NA	NA	NA	NA	chrfrag1v_9a	354240	393663	scaffold29029	0	39423	-
NA	NA	NA	NA	NA	NA	NA	chrfrag1v_9a	393763	432514	scaffold10062	0	38751	-
chrfrag1	63402648	63679187	scaffold5144	0	276539	+	chrfrag1v_9a	432614	709153	scaffold5144	0	276539	-
NA	NA	NA	NA	NA	NA	NA	chrfrag1v_9a	709253	829116	scaffold4883	0	119863	-
NA	NA	NA	NA	NA	NA	NA	chrfrag1v_9a	829216	874856	scaffold8864	0	45640	+
NA	NA	NA	NA	NA	NA	NA	chrfrag1v_9a	874956	923173	scaffold6396	0	48217	+
NA	NA	NA	NA	NA	NA	NA	chrfrag1v_9a	923273	1001298	scaffold36087	0	78025	+
chrfrag1	63234567	63402548	scaffold19783	0	167981	-	chrfrag1v_9a	1001398	1169379	scaffold19783	0	167981	+
chrfrag1	63068055	63234467	scaffold1248	0	166412	+	chrfrag1v_9a	1169479	1335891	scaffold1248	0	166412	-
chrfrag1	62717236	63067955	scaffold2550	0	350719	-	chrfrag1v_9a	1335991	1686710	scaffold2550	0	350719	+
chrfrag1	62142574	62717136	scaffold1322	0	574562	+	chrfrag1v_9a	1686810	2261372	scaffold1322	0	574562	-
chrfrag1	61833966	62142474	scaffold7895	0	308508	-	chrfrag1v_9a	2261472	2569980	scaffold7895	0	308508	+
NA	NA	NA	NA	NA	NA	NA	chrfrag1v_9a	2570080	2586358	scaffold35103	0	16278	-
chrfrag1	60571901	60853956	scaffold4106	0	282055	+	chrfrag1v_9a	2586458	2868513	scaffold4106	0	282055	+
NA	NA	NA	NA	NA	NA	NA	chrfrag1v_9a	2868613	2886500	scaffold31487	0	17887	+
NA	NA	NA	NA	NA	NA	NA	chrfrag1v_9a	2886600	2915017	scaffold20633	0	28417	+
NA	NA	NA	NA	NA	NA	NA	chrfrag1v_9a	2915117	3028766	scaffold2466	0	113649	-
chrfrag1	60854056	61054534	scaffold6403	0	200478	-	chrfrag1v_9a	3028866	3229344	scaffold6403	0	200478	-
NA	NA	NA	NA	NA	NA	NA	chrfrag1v_9a	3229444	3272367	scaffold10501	0	42923	+
NA	NA	NA	NA	NA	NA	NA	chrfrag1v_9a	3272467	3369572	scaffold12226	0	97105	-
NA	NA	NA	NA	NA	NA	NA	chrfrag1v_9a	3369672	3399684	scaffold20041	0	30012	-
NA	NA	NA	NA	NA	NA	NA	chrfrag1v_9a	3399784	3486974	scaffold7575	0	87190	+
NA	NA	NA	NA	NA	NA	NA	chrfrag1v_9a	3487074	3523559	scaffold10021	0	36485	+
chrfrag1	61054634	61505034	scaffold634	0	450400	-	chrfrag1v_9a	3523659	3974059	scaffold634	0	450400	-
NA	NA	NA	NA	NA	NA	NA	chrfrag1v_9a	3974159	4010162	scaffold31744	0	36003	+
NA	NA	NA	NA	NA	NA	NA	chrfrag1v_9a	4010162	4024685	scaffold84007	61	14584	+
chrfrag1	61505134	61833866	scaffold10617	0	328732	-	chrfrag1v_9a	4024785	4353517	scaffold10617	0	328732	-
NA	NA	NA	NA	NA	NA	NA	chrfrag1v_9a	4353617	4372567	scaffold30643	0	18950	+
NA	NA	NA	NA	NA	NA	NA	chrfrag1v_9a	4372667	4457060	scaffold11938	0	84393	+
NA	NA	NA	NA	NA	NA	NA	chrfrag1v_9a	4457160	4581964	scaffold14692	0	124804	-
NA	NA	NA	NA	NA	NA	NA	chrfrag1v_9a	4582064	4611373	scaffold3236	0	29309	-
NA	NA	NA	NA	NA	NA	NA	chrfrag1v_9a	4611473	4658838	scaffold10989	0	47365	-
NA	NA	NA	NA	NA	NA	NA	chrfrag1v_9a	4658938	4723296	scaffold6840	0	64358	+
NA	NA	NA	NA	NA	NA	NA	chrfrag1v_9a	4723396	4755451	scaffold65529	0	32055	-
NA	NA	NA	NA	NA	NA	NA	chrfrag1v_9a	4755551	4809922	scaffold21883	0	54371	+
NA	NA	NA	NA	NA	NA	NA	chrfrag1v_9a	4809922	4897621	scaffold5141	0	87760	-
chrfrag1	60398246	60571801	scaffold4284	0	173555	+	chrfrag1v_9a	4897721	4923630	scaffold4284	147646	173555	-
chrfrag1	60398246	60571801	scaffold4284	0	173555	+	chrfrag1v_9a	4923730	5038749	scaffold4284	0	115019	-
chrfrag1	60146533	60398146	scaffold5467	0	251613	+	chrfrag1v_9a	5038849	5290462	scaffold5467	0	251613	-
NA	NA	NA	NA	NA	NA	NA	chrfrag1v_9a	5290562	5371341	scaffold11490	0	80779	+
NA	NA	NA	NA	NA	NA	NA	chrfrag1v_9a	5371441	5388509	scaffold16805	0	17068	-
NA	NA	NA	NA	NA	NA	NA	chrfrag1v_9a	5388609	5468501	scaffold27324	0	79892	-
NA	NA	NA	NA	NA	NA	NA	chrfrag1v_9a	5468601	5501020	scaffold7759	0	32419	+
chrfrag1	59819780	60146433	scaffold978	0	326653	-	chrfrag1v_9a	5501120	5827773	scaffold978	0	326653	+
NA	NA	NA	NA	NA	NA	NA	chrfrag1v_9a	5827873	5886782	scaffold9981	0	58909	-
NA	NA	NA	NA	NA	NA	NA	chrfrag1v_9a	5886882	5907304	scaffold29698	0	20422	+
chrfrag1	59248725	59819680	scaffold10172	0	570955	+	chrfrag1v_9a	5907404	6478359	scaffold10172	0	570955	-
NA	NA	NA	NA	NA	NA	NA	chrfrag1v_9a	6478459	6628431	scaffold8118	0	149972	+
chrfrag1	60398246	60571801	scaffold4284	0	173555	+	chrfrag1w	0	32627	scaffold4284	115019	147646	+
NA	NA	NA	NA	NA	NA	NA	chrfrag1x	0	126454	scaffold17162	0	126454	+
chrfrag1	55328759	55613510	scaffold7873	0	284751	-	chrfrag1x	126554	411305	scaffold7873	0	284751	-
NA	NA	NA	NA	NA	NA	NA	chrfrag1x	411405	493753	scaffold6992	0	82348	+
chrfrag1	55613610	55866987	scaffold7859	0	253377	-	chrfrag1x	493853	747230	scaffold7859	0	253377	-
NA	NA	NA	NA	NA	NA	NA	chrfrag1x	747330	791203	scaffold12252	0	43873	-
NA	NA	NA	NA	NA	NA	NA	chrfrag1x	791303	884629	scaffold25175	0	93326	+
NA	NA	NA	NA	NA	NA	NA	chrfrag1x	884729	961151	scaffold167	0	76422	-
NA	NA	NA	NA	NA	NA	NA	chrfrag1x	961251	1002187	scaffold94754	0	40936	-
chrfrag1	55867087	56081034	scaffold2714	0	213947	+	chrfrag1x	1002287	1216234	scaffold2714	0	213947	+
chrfrag1	56081134	56318458	scaffold213	0	237324	-	chrfrag1x	1216334	1453658	scaffold213	0	237324	-
chrfrag1	56318558	58023077	scaffold361	0	1704519	+	chrfrag1x	1453758	3158277	scaffold361	0	1704519	+
chrfrag1	58023177	58572371	scaffold5811	0	549194	-	chrfrag1x	3158377	3707571	scaffold5811	0	549194	-
chrfrag1	58572471	58916894	scaffold613	0	344423	+	chrfrag1x	3707671	4052094	scaffold613	0	344423	+
NA	NA	NA	NA	NA	NA	NA	chrfrag1x	4052194	4178353	scaffold2151	0	126159	+
chrfrag1	58916994	59248625	scaffold3403	0	331631	-	chrfrag1x	4178453	4510084	scaffold3403	0	331631	-
NA	NA	NA	NA	NA	NA	NA	chrfrag1x	4510184	4633320	scaffold4861	0	123136	-
NA	NA	NA	NA	NA	NA	NA	chrfrag1x	4633420	4698945	scaffold33955	0	65525	+
NA	NA	NA	NA	NA	NA	NA	chrfrag1y_2a_9b_10c	0	140870	scaffold15896	0	140870	-
chrfrag1	54956728	55328659	scaffold959	0	371931	-	chrfrag1y_2a_9b_10c	140970	512901	scaffold959	0	371931	+
chrfrag1	54731408	54956628	scaffold4167	0	225220	-	chrfrag1y_2a_9b_10c	513001	738221	scaffold4167	0	225220	+
NA	NA	NA	NA	NA	NA	NA	chrfrag1y_2a_9b_10c	738321	827356	scaffold30287	0	89035	-
chrfrag1	54322528	54731308	scaffold1443	0	408780	+	chrfrag1y_2a_9b_10c	827456	1236236	scaffold1443	0	408780	-
NA	NA	NA	NA	NA	NA	NA	chrfrag1y_2a_9b_10c	1236336	1343916	scaffold9234	0	107580	+
NA	NA	NA	NA	NA	NA	NA	chrfrag1y_2a_9b_10c	1344016	1365545	scaffold64413	0	21529	-
chrfrag1	54045452	54322428	scaffold4871	0	276976	-	chrfrag1y_2a_9b_10c	1365645	1642621	scaffold4871	0	276976	+
chrfrag1	53602719	54045352	scaffold1405	0	442633	-	chrfrag1y_2a_9b_10c	1642721	2085354	scaffold1405	0	442633	+
chrfrag1	53313640	53602619	scaffold5175	0	288979	-	chrfrag1y_2a_9b_10c	2085454	2374433	scaffold5175	0	288979	+
NA	NA	NA	NA	NA	NA	NA	chrfrag1y_2a_9b_10c	2374533	2462306	scaffold5491	0	87773	+
NA	NA	NA	NA	NA	NA	NA	chrfrag1y_2a_9b_10c	2462406	2572229	scaffold25985	0	109823	-
NA	NA	NA	NA	NA	NA	NA	chrfrag1y_2a_9b_10c	2572329	2630954	scaffold6231	0	58625	+
NA	NA	NA	NA	NA	NA	NA	chrfrag1y_2a_9b_10c	2631054	2654443	scaffold23500	0	23389	+
NA	NA	NA	NA	NA	NA	NA	chrfrag1y_2a_9b_10c	2654543	2677032	scaffold59411	0	22489	+
chrfrag1	52850365	53313540	scaffold7804	0	463175	+	chrfrag1y_2a_9b_10c	2677132	3140307	scaffold7804	0	463175	-
chrfrag1	52429799	52850265	scaffold3176	0	420466	+	chrfrag1y_2a_9b_10c	3140407	3560873	scaffold3176	0	420466	-
NA	NA	NA	NA	NA	NA	NA	chrfrag1y_2a_9b_10c	3560973	3623653	scaffold16206	0	62680	+
chrfrag1	52190507	52429699	scaffold10181	0	239192	-	chrfrag1y_2a_9b_10c	3623753	3862945	scaffold10181	0	239192	+
chrfrag1	52024394	52190407	scaffold12861	0	166013	-	chrfrag1y_2a_9b_10c	3863045	4029058	scaffold12861	0	166013	+
NA	NA	NA	NA	NA	NA	NA	chrfrag1y_2a_9b_10c	4029158	4121874	scaffold31615	0	92716	-
chrfrag1	51772005	52024294	scaffold20024	0	252289	+	chrfrag1y_2a_9b_10c	4121974	4374263	scaffold20024	0	252289	-
chrfrag1	51536900	51771905	scaffold3864	0	235005	-	chrfrag1y_2a_9b_10c	4374363	4609368	scaffold3864	0	235005	+
chrfrag1	51274490	51536800	scaffold12005	0	262310	-	chrfrag1y_2a_9b_10c	4609468	4871778	scaffold12005	0	262310	+
NA	NA	NA	NA	NA	NA	NA	chrfrag1y_2a_9b_10c	4871878	5008387	scaffold14991	0	136509	+
chrfrag1	50730952	51274390	scaffold1629	0	543438	-	chrfrag1y_2a_9b_10c	5008487	5551925	scaffold1629	0	543438	+
NA	NA	NA	NA	NA	NA	NA	chrfrag1y_2a_9b_10c	5551925	5594037	scaffold25896	0	42112	-
NA	NA	NA	NA	NA	NA	NA	chrfrag1y_2a_9b_10c	5594137	5614781	scaffold83898	0	20644	-
NA	NA	NA	NA	NA	NA	NA	chrfrag1y_2a_9b_10c	5614881	5632024	scaffold20859	0	17143	+
NA	NA	NA	NA	NA	NA	NA	chrfrag1y_2a_9b_10c	5632124	5674427	scaffold27856	0	42303	-
NA	NA	NA	NA	NA	NA	NA	chrfrag1y_2a_9b_10c	5674527	5765427	scaffold18658	0	90900	-
chrfrag1	50360874	50730852	scaffold3260	0	369978	+	chrfrag1y_2a_9b_10c	5765527	6135505	scaffold3260	0	369978	-
chrfrag1	50071002	50360774	scaffold9433	0	289772	+	chrfrag1y_2a_9b_10c	6135605	6425377	scaffold9433	0	289772	-
chrfrag1	49771977	50070902	scaffold11110	0	298925	-	chrfrag1y_2a_9b_10c	6425477	6724402	scaffold11110	0	298925	+
chrfrag1	49250089	49771877	scaffold4185	0	521788	-	chrfrag1y_2a_9b_10c	6724502	7246290	scaffold4185	0	521788	+
NA	NA	NA	NA	NA	NA	NA	chrfrag1y_2a_9b_10c	7246390	7361636	scaffold14504	0	115246	+
chrfrag1	49001605	49249989	scaffold13336	0	248384	-	chrfrag1y_2a_9b_10c	7361736	7610120	scaffold13336	0	248384	+
NA	NA	NA	NA	NA	NA	NA	chrfrag1y_2a_9b_10c	7610220	7750734	scaffold14846	0	140514	+
chrfrag1	48643452	49001505	scaffold5961	0	358053	+	chrfrag1y_2a_9b_10c	7750834	8108887	scaffold5961	0	358053	-
NA	NA	NA	NA	NA	NA	NA	chrfrag1z13	0	30486	scaffold16553	26648	57134	+
NA	NA	NA	NA	NA	NA	NA	chrfrag1z13	30586	53637	scaffold62856	0	23051	+
NA	NA	NA	NA	NA	NA	NA	chrfrag1z13	53737	84036	scaffold64591	0	30299	+
NA	NA	NA	NA	NA	NA	NA	chrfrag1z13	84136	110784	scaffold16553	0	26648	-
NA	NA	NA	NA	NA	NA	NA	chrfrag1z13	110784	146073	scaffold8954	0	35289	-
chrfrag1	21734980	22022850	scaffold5412	0	287870	-	chrfrag1z13	146173	434043	scaffold5412	0	287870	+
NA	NA	NA	NA	NA	NA	NA	chrfrag1z13	434143	489124	scaffold22050	0	54981	+
chrfrag1	22022950	22501112	scaffold7137	0	478162	+	chrfrag1z13	489224	967386	scaffold7137	0	478162	+
NA	NA	NA	NA	NA	NA	NA	chrfrag1z13	967486	1001741	scaffold12906	0	34255	-
NA	NA	NA	NA	NA	NA	NA	chrfrag1z13	1001841	1055207	scaffold28679	0	53366	+
NA	NA	NA	NA	NA	NA	NA	chrfrag1z13	1055307	1106364	scaffold13829	0	51057	+
NA	NA	NA	NA	NA	NA	NA	chrfrag1z13	1106464	1127362	scaffold46413	0	20898	+
NA	NA	NA	NA	NA	NA	NA	chrfrag1z13	1127462	1263872	scaffold19629	0	136410	+
NA	NA	NA	NA	NA	NA	NA	chrfrag1z13	1263972	1288783	scaffold24	0	24811	-
NA	NA	NA	NA	NA	NA	NA	chrfrag1z13	1288883	1321021	scaffold39730	0	32138	-
chrfrag1	16964736	17220559	scaffold616	0	255823	-	chrfrag1z20	0	17758	scaffold616	70597	88355	+
chrfrag17	20725597	21069973	scaffold497	0	344376	+	chrfrag1z5_17a	0	344376	scaffold497	0	344376	+
chrfrag17	21070073	21309866	scaffold8714	0	239793	+	chrfrag1z5_17a	344476	584269	scaffold8714	0	239793	+
chrfrag17	20367671	20725497	scaffold3983	0	357826	-	chrfrag1z5_17a	584369	942195	scaffold3983	0	357826	+
chrfrag17	20060014	20367571	scaffold11583	0	307557	+	chrfrag1z5_17a	942295	1249852	scaffold11583	0	307557	-
chrfrag17	19648776	20059914	scaffold6285	0	411138	+	chrfrag1z5_17a	1249952	1661090	scaffold6285	0	411138	-
chrfrag17	19289771	19648676	scaffold10417	0	358905	-	chrfrag1z5_17a	1661190	2020095	scaffold10417	0	358905	+
NA	NA	NA	NA	NA	NA	NA	chrfrag1z5_17a	2020195	2070109	scaffold4824	0	49914	+
chrfrag17	18995184	19289671	scaffold17195	0	294487	-	chrfrag1z5_17a	2070209	2364696	scaffold17195	0	294487	+
chrfrag17	17891419	18995084	scaffold2723	0	1103665	-	chrfrag1z5_17a	2364796	3468461	scaffold2723	0	1103665	+
NA	NA	NA	NA	NA	NA	NA	chrfrag1z5_17a	3468461	3531823	scaffold15289	0	63362	-
NA	NA	NA	NA	NA	NA	NA	chrfrag1z5_17a	3531923	3575217	scaffold5793	0	43294	+
NA	NA	NA	NA	NA	NA	NA	chrfrag1z5_17a	3575217	3706810	scaffold3226	0	131593	-
NA	NA	NA	NA	NA	NA	NA	chrfrag1z5_17a	3706910	3783884	scaffold15357	0	76974	-
chrfrag17	17481201	17891319	scaffold7052	0	410118	+	chrfrag1z5_17a	3783984	4194102	scaffold7052	0	410118	-
chrfrag17	17300705	17481101	scaffold9829	0	180396	-	chrfrag1z5_17a	4194202	4374598	scaffold9829	0	180396	+
chrfrag17	17033452	17300605	scaffold12950	0	267153	+	chrfrag1z5_17a	4374698	4641851	scaffold12950	0	267153	-
NA	NA	NA	NA	NA	NA	NA	chrfrag1z5_17a	4641951	4712621	scaffold15261	0	70670	+
NA	NA	NA	NA	NA	NA	NA	chrfrag1z14	0	72259	scaffold43818	0	72259	+
NA	NA	NA	NA	NA	NA	NA	chrfrag1z7	0	78300	scaffold25323	0	78300	-
NA	NA	NA	NA	NA	NA	NA	chrfrag1z7	78400	100191	scaffold5838	0	21791	+
chrfrag1	47475176	48643352	scaffold1987	522108	1690284	+	chrfrag1z	0	1168176	scaffold1987	522108	1690284	-
chrfrag1	47080500	47475076	scaffold12756	0	394576	-	chrfrag1z	1168276	1562852	scaffold12756	0	394576	+
chrfrag1	46929235	47080400	scaffold1544	0	151165	-	chrfrag1z	1562952	1714117	scaffold1544	0	151165	+
NA	NA	NA	NA	NA	NA	NA	chrfrag1z	1714217	1831800	scaffold22363	0	117583	-
NA	NA	NA	NA	NA	NA	NA	chrfrag1z	1831900	1937695	scaffold10640	0	105795	-
chrfrag1	46733662	46929135	scaffold1774	0	195473	-	chrfrag1z	1937795	2133274	scaffold1774	0	195479	+
chrfrag1	46505027	46733662	scaffold2893	0	228635	-	chrfrag1z	2133274	2361903	scaffold2893	6	228635	+
NA	NA	NA	NA	NA	NA	NA	chrfrag1z	2362003	2450236	scaffold40599	0	88233	-
chrfrag1	46324877	46504927	scaffold13830	0	180050	+	chrfrag1z	2450336	2630386	scaffold13830	0	180050	-
NA	NA	NA	NA	NA	NA	NA	chrfrag1z	2630386	2645983	scaffold55779	61	15658	+
NA	NA	NA	NA	NA	NA	NA	chrfrag1z	2646083	2690028	scaffold13006	0	43945	-
NA	NA	NA	NA	NA	NA	NA	chrfrag1z	2690128	2782413	scaffold15539	0	92285	+
NA	NA	NA	NA	NA	NA	NA	chrfrag1z18	0	87215	scaffold26809	74290	161505	+
NA	NA	NA	NA	NA	NA	NA	chrfrag1z18	87315	215946	scaffold4511	0	128631	+
NA	NA	NA	NA	NA	NA	NA	chrfrag1z18	216046	332531	scaffold13629	0	116485	-
chrfrag1	21090960	21263357	scaffold4121	0	172397	-	chrfrag1z18	332631	505028	scaffold4121	0	172397	+
NA	NA	NA	NA	NA	NA	NA	chrfrag1z18	505128	584676	scaffold35193	0	79548	-
NA	NA	NA	NA	NA	NA	NA	chrfrag1z18	584776	695891	scaffold30232	0	111115	-
NA	NA	NA	NA	NA	NA	NA	chrfrag1z18	695991	769061	scaffold39490	0	73070	-
chrfrag1	20818820	21090860	scaffold3027	0	272040	-	chrfrag1z18	769161	1041201	scaffold3027	0	272040	+
chrfrag1	20658107	20818720	scaffold16816	0	160613	+	chrfrag1z18	1041301	1201914	scaffold16816	0	160613	-
chrfrag1	20342452	20658007	scaffold346	61	315616	+	chrfrag1z18	1202014	1517630	scaffold346	0	315616	-
chrfrag1	20170080	20342452	scaffold8503	0	172372	+	chrfrag1z18	1517630	1689941	scaffold8503	0	172311	-
NA	NA	NA	NA	NA	NA	NA	chrfrag1z18	1690041	1818401	scaffold3789	0	128360	-
chrfrag1	19999308	20169980	scaffold10246	0	170672	+	chrfrag1z18	1818501	1989173	scaffold10246	0	170672	-
NA	NA	NA	NA	NA	NA	NA	chrfrag1z18	1989273	2067306	scaffold11136	0	78033	-
NA	NA	NA	NA	NA	NA	NA	chrfrag1z18	2067406	2082262	scaffold107039	0	14856	-
NA	NA	NA	NA	NA	NA	NA	chrfrag1z18	2082362	2124438	scaffold3281	0	42076	-
NA	NA	NA	NA	NA	NA	NA	chrfrag1z32	0	61418	scaffold21224	0	61418	+
NA	NA	NA	NA	NA	NA	NA	chrfrag1z32	61518	107396	scaffold7056	0	45878	-
NA	NA	NA	NA	NA	NA	NA	chrfrag1z32	107496	168010	scaffold37589	0	60514	+
NA	NA	NA	NA	NA	NA	NA	chrfrag1z32	168110	213177	scaffold2816	0	45067	+
NA	NA	NA	NA	NA	NA	NA	chrfrag1z32	213277	272558	scaffold14514	0	59281	-
NA	NA	NA	NA	NA	NA	NA	chrfrag1z32	272658	333517	scaffold11266	0	60859	+
NA	NA	NA	NA	NA	NA	NA	chrfrag1z32	333617	357520	scaffold30042	0	23903	-
chrfrag1	0	225641	scaffold1587	0	225641	-	chrfrag1z32	357620	583261	scaffold1587	0	225641	+
NA	NA	NA	NA	NA	NA	NA	chrfrag1z32	583361	661480	scaffold9207	0	78119	+
chrfrag19	44103605	44376069	scaffold2680	0	272464	+	chrfrag1z32	661580	711242	scaffold2680	222802	272464	+
chrfrag1	14408952	14753383	scaffold2968	0	344431	-	chrfrag1z21	0	344431	scaffold2968	0	344431	+
chrfrag1	14223025	14408852	scaffold4150	0	185827	+	chrfrag1z21	344531	530358	scaffold4150	0	185827	-
chrfrag1	13496603	14222925	scaffold235	0	726322	-	chrfrag1z21	530458	1256780	scaffold235	0	726322	+
chrfrag1	13262892	13496503	scaffold13838	0	233611	+	chrfrag1z21	1256880	1490491	scaffold13838	0	233611	-
NA	NA	NA	NA	NA	NA	NA	chrfrag1z21	1490591	1548036	scaffold52280	0	57445	-
NA	NA	NA	NA	NA	NA	NA	chrfrag1z21	1548136	1592321	scaffold928	0	44185	-
chrfrag1	13054473	13262792	scaffold3305	0	208319	+	chrfrag1z21	1592421	1800740	scaffold3305	0	208319	-
NA	NA	NA	NA	NA	NA	NA	chrfrag1z21	1800740	1896354	scaffold10871	0	95614	-
NA	NA	NA	NA	NA	NA	NA	chrfrag1z21	1896454	1908202	scaffold114800	0	11748	-
chrfrag1	12846541	13054373	scaffold17348	0	207832	-	chrfrag1z21	1908302	2116134	scaffold17348	0	207832	+
NA	NA	NA	NA	NA	NA	NA	chrfrag1z21	2116234	2194417	scaffold9811	0	78183	-
NA	NA	NA	NA	NA	NA	NA	chrfrag1z21	2194517	2259168	scaffold33549	0	64651	+
NA	NA	NA	NA	NA	NA	NA	chrfrag1z21	2259268	2568128	scaffold2871	0	308860	-
NA	NA	NA	NA	NA	NA	NA	chrfrag1z15	0	100676	scaffold29039	0	100676	+
NA	NA	NA	NA	NA	NA	NA	chrfrag1z19	0	85675	scaffold20538	0	85675	-
chrfrag1	14753483	15223314	scaffold5382	0	469831	-	chrfrag1z19	85775	555606	scaffold5382	0	469831	-
NA	NA	NA	NA	NA	NA	NA	chrfrag1z19	555706	614651	scaffold29389	0	58945	+
NA	NA	NA	NA	NA	NA	NA	chrfrag1z19	614751	670993	scaffold33674	0	56242	-
chrfrag1	15223414	15434129	scaffold3096	0	210715	-	chrfrag1z19	671093	881808	scaffold3096	0	210715	-
NA	NA	NA	NA	NA	NA	NA	chrfrag1z19	881908	913030	scaffold18344	0	31122	+
NA	NA	NA	NA	NA	NA	NA	chrfrag1z19	913130	934254	scaffold72962	0	21124	-
NA	NA	NA	NA	NA	NA	NA	chrfrag1z19	934354	999507	scaffold29865	0	65153	-
chrfrag1	15434229	15834162	scaffold4052	0	399933	-	chrfrag1z19	999607	1399540	scaffold4052	0	399933	-
NA	NA	NA	NA	NA	NA	NA	chrfrag1z19	1399640	1410098	scaffold70573	0	10458	-
NA	NA	NA	NA	NA	NA	NA	chrfrag1z19	1410198	1469539	scaffold24128	0	59341	+
NA	NA	NA	NA	NA	NA	NA	chrfrag1z19	1469639	1557235	scaffold801	0	87596	+
chrfrag1	15834262	16044525	scaffold2794	0	210263	+	chrfrag1z19	1557335	1767598	scaffold2794	0	210263	+
NA	NA	NA	NA	NA	NA	NA	chrfrag1z19	1767698	1792484	scaffold2677	0	24786	-
NA	NA	NA	NA	NA	NA	NA	chrfrag1z19	1792584	1858218	scaffold8783	0	65634	-
chrfrag1	16044625	16489098	scaffold6372	0	444473	+	chrfrag1z19	1858318	2302791	scaffold6372	0	444473	+
chrfrag1	16489198	16719645	scaffold2255	0	230447	+	chrfrag1z19	2302891	2533338	scaffold2255	0	230447	+
NA	NA	NA	NA	NA	NA	NA	chrfrag1z19	2533438	2601019	scaffold16821	0	67581	+
NA	NA	NA	NA	NA	NA	NA	chrfrag1z19	2601119	2659689	scaffold25187	0	58570	-
NA	NA	NA	NA	NA	NA	NA	chrfrag1z19	2659789	2677887	scaffold33439	0	18098	+
NA	NA	NA	NA	NA	NA	NA	chrfrag1z19	2677987	2719125	scaffold33660	0	41138	-
NA	NA	NA	NA	NA	NA	NA	chrfrag1z19	2719225	2813580	scaffold14055	0	94355	+
chrfrag1	16719745	16964636	scaffold11343	0	244891	+	chrfrag1z19	2813680	3058571	scaffold11343	0	244891	+
NA	NA	NA	NA	NA	NA	NA	chrfrag1z19	3058671	3164511	scaffold14625	0	105840	-
NA	NA	NA	NA	NA	NA	NA	chrfrag1z19	3164611	3187015	scaffold13127	0	22404	-
NA	NA	NA	NA	NA	NA	NA	chrfrag1z19	3187115	3208348	scaffold8065	0	21233	-
NA	NA	NA	NA	NA	NA	NA	chrfrag1z19	3208448	3346321	scaffold10090	0	137873	+
NA	NA	NA	NA	NA	NA	NA	chrfrag1z19	3346421	3398001	scaffold13038	0	51580	-
NA	NA	NA	NA	NA	NA	NA	chrfrag1z19	3398101	3446229	scaffold2593	0	48128	+
NA	NA	NA	NA	NA	NA	NA	chrfrag1z19	3446329	3464163	scaffold9945	0	17834	+
NA	NA	NA	NA	NA	NA	NA	chrfrag1z19	3464263	3514992	scaffold26495	0	50729	+
NA	NA	NA	NA	NA	NA	NA	chrfrag1z19	3515092	3553152	scaffold22143	0	38060	-
NA	NA	NA	NA	NA	NA	NA	chrfrag1z19	3553252	3646031	scaffold243	0	92779	-
NA	NA	NA	NA	NA	NA	NA	chrfrag1z19	3646131	3698357	scaffold9463	0	52226	-
NA	NA	NA	NA	NA	NA	NA	chrfrag1z19	3698457	3765956	scaffold27313	0	67499	+
NA	NA	NA	NA	NA	NA	NA	chrfrag1z19	3766056	3802490	scaffold16539	0	36434	+
chrfrag1	16964736	17220559	scaffold616	0	255823	-	chrfrag1z19	3802590	3970058	scaffold616	88355	255823	-
chrfrag1	16964736	17220559	scaffold616	0	255823	-	chrfrag1z19	3970158	3987925	scaffold616	52830	70597	+
chrfrag1	16964736	17220559	scaffold616	0	255823	-	chrfrag1z19	3988025	4040855	scaffold616	0	52830	-
NA	NA	NA	NA	NA	NA	NA	chrfrag1z19	4040955	4097407	scaffold30175	0	56452	-
NA	NA	NA	NA	NA	NA	NA	chrfrag1z19	4097507	4124827	scaffold9759	0	27320	+
NA	NA	NA	NA	NA	NA	NA	chrfrag1z19	4124927	4174239	scaffold35902	0	49312	+
NA	NA	NA	NA	NA	NA	NA	chrfrag1z19	4174339	4299804	scaffold1579	0	125465	-
chrfrag1	17220659	18085494	scaffold3410	0	864835	+	chrfrag1z19	4299904	5164739	scaffold3410	0	864835	+
NA	NA	NA	NA	NA	NA	NA	chrfrag1z19	5164839	5251860	scaffold3967	0	87021	+
NA	NA	NA	NA	NA	NA	NA	chrfrag1z19	5251960	5264785	scaffold3967	87021	99846	-
NA	NA	NA	NA	NA	NA	NA	chrfrag1z19	5264885	5302170	scaffold3967	99846	137131	+
chrfrag1	18085594	18379824	scaffold7604	0	294230	-	chrfrag1z19	5302270	5596500	scaffold7604	0	294230	-
NA	NA	NA	NA	NA	NA	NA	chrfrag1z19	5596600	5711854	scaffold24166	0	115254	+
NA	NA	NA	NA	NA	NA	NA	chrfrag1z19	5711954	5743924	scaffold29500	0	31970	-
chrfrag1	18379924	18699096	scaffold6790	0	319172	-	chrfrag1z19	5744024	6063196	scaffold6790	0	319172	-
chrfrag1	18699196	19471002	scaffold9994	0	771806	-	chrfrag1z19	6063296	6835102	scaffold9994	0	771806	-
NA	NA	NA	NA	NA	NA	NA	chrfrag1z19	6835202	6906085	scaffold6192	0	70883	-
chrfrag1	19471102	19999208	scaffold2398	0	528106	-	chrfrag1z19	6906185	7434291	scaffold2398	0	528106	-
NA	NA	NA	NA	NA	NA	NA	chrfrag1z19	7434391	7490740	scaffold30672	0	56349	-
chrfrag1	7498215	7736430	scaffold4686	0	238215	-	chrfrag1z26	0	22602	scaffold4686	215613	238215	+
chrfrag1	7498215	7736430	scaffold4686	0	238215	-	chrfrag1z26	22702	238315	scaffold4686	0	215613	-
chrfrag1	7736530	7978800	scaffold859	0	242270	-	chrfrag1z26	238415	480685	scaffold859	0	242270	-
NA	NA	NA	NA	NA	NA	NA	chrfrag1z26	480785	572568	scaffold4671	0	91783	-
NA	NA	NA	NA	NA	NA	NA	chrfrag1z26	572668	613164	scaffold12576	0	40496	-
chrfrag1	7978900	8216975	scaffold3359	0	238075	-	chrfrag1z26	613264	851339	scaffold3359	0	238075	-
NA	NA	NA	NA	NA	NA	NA	chrfrag1z26	851439	922027	scaffold19504	0	70588	+
NA	NA	NA	NA	NA	NA	NA	chrfrag1z26	922127	1059297	scaffold4728	0	137170	-
NA	NA	NA	NA	NA	NA	NA	chrfrag1z26	1059397	1092380	scaffold28674	0	32983	-
chrfrag1	8217075	8392634	scaffold189	0	175559	+	chrfrag1z26	1092480	1268039	scaffold189	0	175559	+
NA	NA	NA	NA	NA	NA	NA	chrfrag1z26	1268139	1296605	scaffold17037	0	28466	-
NA	NA	NA	NA	NA	NA	NA	chrfrag1z26	1296605	1320816	scaffold8058	61	24272	+
NA	NA	NA	NA	NA	NA	NA	chrfrag1z26	1320916	1358923	scaffold21475	0	38007	+
NA	NA	NA	NA	NA	NA	NA	chrfrag1z26	1359023	1389414	scaffold46576	0	30391	-
NA	NA	NA	NA	NA	NA	NA	chrfrag1z26	1389514	1449815	scaffold23402	12986	73287	-
NA	NA	NA	NA	NA	NA	NA	chrfrag1z26	1449915	1465964	scaffold97739	0	16049	+
NA	NA	NA	NA	NA	NA	NA	chrfrag1z26	1466064	1479050	scaffold23402	0	12986	+
NA	NA	NA	NA	NA	NA	NA	chrfrag1z26	1479150	1541872	scaffold10539	0	62722	-
NA	NA	NA	NA	NA	NA	NA	chrfrag1z26	1541972	1663032	scaffold10056	0	121060	+
NA	NA	NA	NA	NA	NA	NA	chrfrag1z26	1663132	1710775	scaffold22301	0	47643	+
NA	NA	NA	NA	NA	NA	NA	chrfrag1z26	1710775	1754345	scaffold22412	0	43570	-
NA	NA	NA	NA	NA	NA	NA	chrfrag1z26	1754445	1804265	scaffold10722	0	49820	+
NA	NA	NA	NA	NA	NA	NA	chrfrag1z26	1804365	1918135	scaffold4621	0	113770	+
NA	NA	NA	NA	NA	NA	NA	chrfrag1z26	1918235	1941518	scaffold33954	0	23283	-
NA	NA	NA	NA	NA	NA	NA	chrfrag1z26	1941618	1957992	scaffold84597	0	16374	+
NA	NA	NA	NA	NA	NA	NA	chrfrag1z26	1958092	2016239	scaffold5046	0	58147	-
NA	NA	NA	NA	NA	NA	NA	chrfrag1z26	2016339	2127312	scaffold3277	0	110973	-
NA	NA	NA	NA	NA	NA	NA	chrfrag1z26	2127412	2177776	scaffold5823	0	50364	-
chrfrag1	8392734	8772747	scaffold1072	0	380013	+	chrfrag1z26	2177876	2557889	scaffold1072	0	380013	+
NA	NA	NA	NA	NA	NA	NA	chrfrag1z26	2557989	2707788	scaffold19200	0	149799	-
NA	NA	NA	NA	NA	NA	NA	chrfrag1z26	2707888	2795574	scaffold3209	0	87686	+
NA	NA	NA	NA	NA	NA	NA	chrfrag1z26	2795674	2836576	scaffold14245	0	40902	-
NA	NA	NA	NA	NA	NA	NA	chrfrag1z26	2836676	2869074	scaffold10227	0	32398	-
chrfrag1	8772847	8960024	scaffold1117	0	187177	-	chrfrag1z26	2869174	3056351	scaffold1117	0	187177	-
NA	NA	NA	NA	NA	NA	NA	chrfrag1z26	3056451	3114971	scaffold9122	0	58520	-
NA	NA	NA	NA	NA	NA	NA	chrfrag1z26	3115071	3131729	scaffold62342	0	16658	+
NA	NA	NA	NA	NA	NA	NA	chrfrag1z26	3131829	3211874	scaffold6104	0	80045	+
NA	NA	NA	NA	NA	NA	NA	chrfrag1z26	3211974	3246614	scaffold33462	0	34640	-
NA	NA	NA	NA	NA	NA	NA	chrfrag1z26	3246714	3287725	scaffold25876	0	41011	+
NA	NA	NA	NA	NA	NA	NA	chrfrag1z26	3287825	3305662	scaffold24860	0	17837	+
NA	NA	NA	NA	NA	NA	NA	chrfrag1z26	3305762	3324628	scaffold24860	17837	36703	-
NA	NA	NA	NA	NA	NA	NA	chrfrag1z26	3324728	3351967	scaffold18171	0	27239	+
NA	NA	NA	NA	NA	NA	NA	chrfrag1z26	3352067	3404709	scaffold27650	0	52642	-
NA	NA	NA	NA	NA	NA	NA	chrfrag1z26	3404809	3520645	scaffold21354	0	115836	+
chrfrag1	8960124	9123001	scaffold1865	0	162877	-	chrfrag1z26	3520745	3683622	scaffold1865	0	162877	-
NA	NA	NA	NA	NA	NA	NA	chrfrag1z26	3683722	3707894	scaffold673	0	24172	-
NA	NA	NA	NA	NA	NA	NA	chrfrag1z1	0	99598	scaffold16922	0	99598	-
NA	NA	NA	NA	NA	NA	NA	chrfrag1z1	99698	205223	scaffold24939	0	105525	-
NA	NA	NA	NA	NA	NA	NA	chrfrag1z1	205323	223976	scaffold116915	0	18653	+
NA	NA	NA	NA	NA	NA	NA	chrfrag1z1	224076	329374	scaffold15999	0	105298	+
NA	NA	NA	NA	NA	NA	NA	chrfrag1z1	329474	379661	scaffold43300	0	50187	-
NA	NA	NA	NA	NA	NA	NA	chrfrag1z1	379761	471757	scaffold20016	0	91996	-
NA	NA	NA	NA	NA	NA	NA	chrfrag1z1	471857	499987	scaffold79934	0	28130	+
chrfrag1	46111539	46324777	scaffold2143	0	213238	-	chrfrag1z1	500087	713325	scaffold2143	0	213238	+
chrfrag1	45921840	46111439	scaffold22478	0	189599	+	chrfrag1z1	713425	903024	scaffold22478	0	189599	-
NA	NA	NA	NA	NA	NA	NA	chrfrag1z1	903124	990697	scaffold28951	0	87573	+
NA	NA	NA	NA	NA	NA	NA	chrfrag1z1	990797	1140209	scaffold2555	0	149412	-
NA	NA	NA	NA	NA	NA	NA	chrfrag1z1	1140309	1293334	scaffold8357	0	153025	+
NA	NA	NA	NA	NA	NA	NA	chrfrag1z1	1293434	1310495	scaffold3144	0	17061	-
NA	NA	NA	NA	NA	NA	NA	chrfrag1z1	1310595	1425271	scaffold10414	0	114676	+
NA	NA	NA	NA	NA	NA	NA	chrfrag1z1	1425371	1489255	scaffold38243	0	63884	-
NA	NA	NA	NA	NA	NA	NA	chrfrag1z1	1489355	1519348	scaffold36316	0	29993	-
chrfrag1	45771501	45921740	scaffold3815	0	150239	+	chrfrag1z1	1519448	1669687	scaffold3815	0	150239	-
NA	NA	NA	NA	NA	NA	NA	chrfrag1z1	1669787	1767618	scaffold4283	0	97831	-
chrfrag1	45582867	45771401	scaffold173	0	188534	+	chrfrag1z1	1767718	1956252	scaffold173	0	188534	-
NA	NA	NA	NA	NA	NA	NA	chrfrag1z1	1956352	2070579	scaffold16518	0	114227	+
NA	NA	NA	NA	NA	NA	NA	chrfrag1z1	2070679	2089030	scaffold87465	0	18351	-
NA	NA	NA	NA	NA	NA	NA	chrfrag1z1	2089130	2163722	scaffold8821	0	74592	-
NA	NA	NA	NA	NA	NA	NA	chrfrag1z1	2163822	2224982	scaffold6696	0	61160	+
NA	NA	NA	NA	NA	NA	NA	chrfrag1z1	2225082	2332633	scaffold2965	0	107551	-
chrfrag1	45210343	45582767	scaffold2088	0	372424	-	chrfrag1z1	2332733	2705157	scaffold2088	0	372424	+
chrfrag1	45054051	45210243	scaffold17247	0	156192	-	chrfrag1z1	2705257	2861449	scaffold17247	0	156192	+
chrfrag1	44853596	45053951	scaffold109	0	200355	-	chrfrag1z1	2861549	3061904	scaffold109	0	200355	+
NA	NA	NA	NA	NA	NA	NA	chrfrag1z1	3062004	3088171	scaffold18821	0	26167	+
NA	NA	NA	NA	NA	NA	NA	chrfrag1z1	3088271	3226008	scaffold18558	0	137737	+
NA	NA	NA	NA	NA	NA	NA	chrfrag1z1	3226108	3325414	scaffold9288	0	99306	-
chrfrag1	44208040	44853496	scaffold4507	0	645456	+	chrfrag1z1	3325514	3970970	scaffold4507	0	645456	-
NA	NA	NA	NA	NA	NA	NA	chrfrag1z1	3971070	4043859	scaffold3356	0	72789	+
chrfrag1	43975014	44207940	scaffold14666	0	232926	+	chrfrag1z1	4043959	4276885	scaffold14666	0	232926	-
NA	NA	NA	NA	NA	NA	NA	chrfrag1z1	4276985	4393339	scaffold12367	0	116354	+
chrfrag1	43776085	43974914	scaffold5346	0	198829	-	chrfrag1z1	4393439	4592268	scaffold5346	0	198829	+
NA	NA	NA	NA	NA	NA	NA	chrfrag1z1	4592368	4616023	scaffold29348	0	23655	+
chrfrag1	43608413	43775985	scaffold5484	0	167572	+	chrfrag1z1	4616123	4783695	scaffold5484	0	167572	-
chrfrag1	43218402	43608313	scaffold3409	0	389911	-	chrfrag1z1	4783795	5173706	scaffold3409	0	389911	+
chrfrag1	42835573	43218302	scaffold10314	0	382729	+	chrfrag1z1	5173806	5556535	scaffold10314	0	382729	-
NA	NA	NA	NA	NA	NA	NA	chrfrag1z1	5556635	5642710	scaffold1210	0	86075	+
chrfrag1	42616438	42835473	scaffold17692	0	219035	-	chrfrag1z1	5642810	5861845	scaffold17692	0	219035	+
NA	NA	NA	NA	NA	NA	NA	chrfrag1z1	5861945	5922659	scaffold23721	0	60714	-
chrfrag1	42395936	42616338	scaffold23482	0	220402	-	chrfrag1z1	5922759	6143161	scaffold23482	0	220402	+
chrfrag1	42222346	42395836	scaffold2936	0	173490	+	chrfrag1z1	6143261	6316751	scaffold2936	0	173490	-
NA	NA	NA	NA	NA	NA	NA	chrfrag1z1	6316851	6386637	scaffold10797	0	69786	-
NA	NA	NA	NA	NA	NA	NA	chrfrag1z1	6386737	6520125	scaffold13034	0	133388	+
chrfrag1	42050337	42222246	scaffold8963	0	171909	+	chrfrag1z1	6520225	6692134	scaffold8963	0	171909	-
NA	NA	NA	NA	NA	NA	NA	chrfrag1z1	6692234	6763170	scaffold14249	0	70936	+
NA	NA	NA	NA	NA	NA	NA	chrfrag1z1	6763270	6779710	scaffold11002	0	16440	-
NA	NA	NA	NA	NA	NA	NA	chrfrag1z1	6779810	6908185	scaffold4594	0	128375	+
NA	NA	NA	NA	NA	NA	NA	chrfrag1z1	6908285	7012410	scaffold17988	0	104125	-
NA	NA	NA	NA	NA	NA	NA	chrfrag1z1	7012510	7042665	scaffold58486	0	30155	+
NA	NA	NA	NA	NA	NA	NA	chrfrag1z1	7042765	7160842	scaffold6525	0	118077	+
NA	NA	NA	NA	NA	NA	NA	chrfrag1z1	7160942	7176045	scaffold88084	0	15103	+
chrfrag1	41437120	42050237	scaffold5255	0	613117	+	chrfrag1z1	7176145	7789262	scaffold5255	0	613117	-
NA	NA	NA	NA	NA	NA	NA	chrfrag1z1	7789362	7916159	scaffold3449	0	126797	+
chrfrag1	40720586	41437020	scaffold223	0	716434	+	chrfrag1z1	7916259	8632693	scaffold223	0	716434	-
NA	NA	NA	NA	NA	NA	NA	chrfrag1z1	8632793	8779823	scaffold12931	0	147030	-
NA	NA	NA	NA	NA	NA	NA	chrfrag1z1	8779923	8809994	scaffold353	0	30071	+
NA	NA	NA	NA	NA	NA	NA	chrfrag1z1	8810094	8898742	scaffold7174	0	88648	-
chrfrag1	39758948	40720486	scaffold5345	0	961538	-	chrfrag1z1	8898842	9860380	scaffold5345	0	961538	+
chrfrag1	39075273	39758848	scaffold10251	0	683575	+	chrfrag1z1	9860480	10544055	scaffold10251	0	683575	-
NA	NA	NA	NA	NA	NA	NA	chrfrag1z1	10544155	10635478	scaffold17851	0	91323	-
chrfrag1	38773015	39075173	scaffold1822	0	302158	-	chrfrag1z1	10635578	10937736	scaffold1822	0	302158	+
chrfrag1	38603288	38772915	scaffold1006	0	169627	+	chrfrag1z1	10937836	11107463	scaffold1006	0	169627	-
NA	NA	NA	NA	NA	NA	NA	chrfrag1z1	11107463	11162503	scaffold20711	5	55045	+
NA	NA	NA	NA	NA	NA	NA	chrfrag1z1	11162603	11181976	scaffold39090	0	19373	-
NA	NA	NA	NA	NA	NA	NA	chrfrag1z1	11182076	11265797	scaffold20913	0	83721	-
NA	NA	NA	NA	NA	NA	NA	chrfrag1z1	11265897	11297541	scaffold19540	0	31644	-
chrfrag1	38420397	38603188	scaffold1002	0	182791	-	chrfrag1z1	11297641	11480432	scaffold1002	0	182791	+
chrfrag1	37928717	38420297	scaffold710	0	491580	-	chrfrag1z1	11480532	11972112	scaffold710	0	491580	+
NA	NA	NA	NA	NA	NA	NA	chrfrag1z1	11972212	12035592	scaffold627	0	63380	+
NA	NA	NA	NA	NA	NA	NA	chrfrag1z1	12035692	12062524	scaffold30400	0	26832	+
NA	NA	NA	NA	NA	NA	NA	chrfrag1z1	12062624	12091511	scaffold42141	0	28887	-
NA	NA	NA	NA	NA	NA	NA	chrfrag1z1	12091611	12248935	scaffold9096	0	157324	-
NA	NA	NA	NA	NA	NA	NA	chrfrag1z1	12249035	12301888	scaffold15363	0	52853	-
NA	NA	NA	NA	NA	NA	NA	chrfrag1z1	12301988	12385557	scaffold2979	0	83569	+
NA	NA	NA	NA	NA	NA	NA	chrfrag1z1	12385557	12438114	scaffold4951	61	52618	+
NA	NA	NA	NA	NA	NA	NA	chrfrag1z1	12438114	12472692	scaffold40675	0	34578	-
chrfrag1	37714590	37928617	scaffold7812	0	214027	-	chrfrag1z1	12472792	12686819	scaffold7812	0	214027	+
NA	NA	NA	NA	NA	NA	NA	chrfrag1z1	12686919	12734901	scaffold83005	0	47982	-
NA	NA	NA	NA	NA	NA	NA	chrfrag1z1	12735001	12805035	scaffold23168	0	70034	+
NA	NA	NA	NA	NA	NA	NA	chrfrag1z1	12805135	12944006	scaffold7417	0	138871	-
NA	NA	NA	NA	NA	NA	NA	chrfrag1z1	12944106	12965743	scaffold14662	0	21637	-
NA	NA	NA	NA	NA	NA	NA	chrfrag1z1	12965843	13031301	scaffold5839	0	65458	+
chrfrag1	37092097	37714490	scaffold5963	0	622393	-	chrfrag1z1	13031401	13653794	scaffold5963	0	622393	+
NA	NA	NA	NA	NA	NA	NA	chrfrag1z1	13653894	13797309	scaffold15453	0	143415	-
NA	NA	NA	NA	NA	NA	NA	chrfrag1z1	13797409	13935932	scaffold20311	0	138523	-
chrfrag1	36723312	37091997	scaffold7060	0	368685	-	chrfrag1z1	13936032	14304717	scaffold7060	0	368685	+
chrfrag1	36548800	36723212	scaffold2663	0	174412	-	chrfrag1z1	14304817	14479229	scaffold2663	0	174412	+
NA	NA	NA	NA	NA	NA	NA	chrfrag1z1	14479229	14563347	scaffold14689	61	84179	+
NA	NA	NA	NA	NA	NA	NA	chrfrag1z1	14563447	14762452	scaffold1199	0	199005	-
chrfrag1	36182111	36548700	scaffold10964	0	366589	-	chrfrag1z1	14762552	15129141	scaffold10964	0	366589	+
chrfrag1	35781120	36182011	scaffold156	0	400891	+	chrfrag1z1	15129241	15530132	scaffold156	0	400891	-
NA	NA	NA	NA	NA	NA	NA	chrfrag1z1	15530232	15626602	scaffold24641	0	96370	-
NA	NA	NA	NA	NA	NA	NA	chrfrag1z1	15626702	15677722	scaffold11373	0	51020	+
chrfrag1	35305934	35781020	scaffold2017	0	475086	+	chrfrag1z1	15677722	16152747	scaffold2017	0	475025	-
chrfrag1	35147246	35305834	scaffold9297	0	158588	-	chrfrag1z1	16152847	16311435	scaffold9297	0	158588	+
NA	NA	NA	NA	NA	NA	NA	chrfrag1z1	16311535	16369157	scaffold17009	0	57622	+
NA	NA	NA	NA	NA	NA	NA	chrfrag1z1	16369257	16478159	scaffold8287	0	108902	-
NA	NA	NA	NA	NA	NA	NA	chrfrag1z1	16478259	16527299	scaffold482	0	49040	+
chrfrag1	34957584	35147146	scaffold13480	0	189562	-	chrfrag1z1	16527399	16716961	scaffold13480	0	189562	+
NA	NA	NA	NA	NA	NA	NA	chrfrag1z1	16717061	16860613	scaffold16370	16514	160066	-
NA	NA	NA	NA	NA	NA	NA	chrfrag1z1	16860713	16885271	scaffold19237	0	24558	+
NA	NA	NA	NA	NA	NA	NA	chrfrag1z1	16885371	16901885	scaffold16370	0	16514	+
NA	NA	NA	NA	NA	NA	NA	chrfrag1z1	16901985	16947432	scaffold18729	0	45447	-
NA	NA	NA	NA	NA	NA	NA	chrfrag1z1	16947532	17081400	scaffold6515	0	133868	-
NA	NA	NA	NA	NA	NA	NA	chrfrag1z1	17081500	17146134	scaffold6241	0	64634	-
NA	NA	NA	NA	NA	NA	NA	chrfrag1z1	17146234	17268930	scaffold5907	0	122696	+
NA	NA	NA	NA	NA	NA	NA	chrfrag1z1	17269030	17350327	scaffold6706	0	81297	-
NA	NA	NA	NA	NA	NA	NA	chrfrag1z1	17350427	17473417	scaffold27227	0	122990	-
NA	NA	NA	NA	NA	NA	NA	chrfrag1z1	17473517	17553102	scaffold25917	0	79585	-
NA	NA	NA	NA	NA	NA	NA	chrfrag1z1	17553202	17621579	scaffold2959	0	68377	-
NA	NA	NA	NA	NA	NA	NA	chrfrag1z1	17621679	17668808	scaffold24932	0	47129	+
NA	NA	NA	NA	NA	NA	NA	chrfrag1z1	17668908	17748571	scaffold12903	0	79663	-
NA	NA	NA	NA	NA	NA	NA	chrfrag1z1	17748671	17771835	scaffold22842	0	23164	+
NA	NA	NA	NA	NA	NA	NA	chrfrag1z1	17771835	17796141	scaffold58512	0	24306	-
NA	NA	NA	NA	NA	NA	NA	chrfrag1z1	17796241	17812443	scaffold48265	0	16202	-
NA	NA	NA	NA	NA	NA	NA	chrfrag1z1	17812543	17893632	scaffold28517	0	81089	-
chrfrag1	34726879	34957484	scaffold4295	0	230605	-	chrfrag1z1	17893732	18124337	scaffold4295	0	230605	+
chrfrag1	34505716	34726779	scaffold20932	0	221063	+	chrfrag1z1	18124437	18345500	scaffold20932	0	221063	-
NA	NA	NA	NA	NA	NA	NA	chrfrag1z1	18345600	18362993	scaffold9826	0	17393	-
NA	NA	NA	NA	NA	NA	NA	chrfrag1z1	18363093	18388396	scaffold12219	0	25303	-
NA	NA	NA	NA	NA	NA	NA	chrfrag1z1	18388496	18415282	scaffold35087	0	26786	+
NA	NA	NA	NA	NA	NA	NA	chrfrag1z1	18415382	18447302	scaffold12105	0	31920	-
NA	NA	NA	NA	NA	NA	NA	chrfrag1z1	18447402	18597654	scaffold861	0	150252	+
NA	NA	NA	NA	NA	NA	NA	chrfrag1z1	18597754	18654661	scaffold2411	0	56907	+
NA	NA	NA	NA	NA	NA	NA	chrfrag1z1	18654661	18705542	scaffold39176	61	50942	+
chrfrag1	33957160	34505616	scaffold2086	0	548456	+	chrfrag1z1	18705642	19254098	scaffold2086	0	548456	-
NA	NA	NA	NA	NA	NA	NA	chrfrag1z1	19254198	19295818	scaffold70265	0	41620	-
NA	NA	NA	NA	NA	NA	NA	chrfrag1z1	19295918	19358232	scaffold2262	0	62314	+
NA	NA	NA	NA	NA	NA	NA	chrfrag1z1	19358332	19376058	scaffold98975	0	17726	-
NA	NA	NA	NA	NA	NA	NA	chrfrag1z1	19376158	19419816	scaffold28298	0	43658	-
NA	NA	NA	NA	NA	NA	NA	chrfrag1z1	19419916	19432809	scaffold17656	0	12893	+
chrfrag1	33709569	33957060	scaffold2857	0	247491	-	chrfrag1z1	19432909	19680400	scaffold2857	0	247491	+
chrfrag1	33520200	33709469	scaffold15514	0	189269	-	chrfrag1z1	19680500	19869769	scaffold15514	0	189269	+
NA	NA	NA	NA	NA	NA	NA	chrfrag1z2	0	48698	scaffold21522	0	48698	+
NA	NA	NA	NA	NA	NA	NA	chrfrag1z22	0	64505	scaffold21628	0	64505	+
NA	NA	NA	NA	NA	NA	NA	chrfrag1z22	64605	151432	scaffold15012	0	86827	-
NA	NA	NA	NA	NA	NA	NA	chrfrag1z22	151532	480297	scaffold1683	0	328765	+
NA	NA	NA	NA	NA	NA	NA	chrfrag1z12	0	24111	scaffold27481	0	24111	+
NA	NA	NA	NA	NA	NA	NA	chrfrag1z12	24211	49357	scaffold29784	0	25146	+
NA	NA	NA	NA	NA	NA	NA	chrfrag1z12	49457	198407	scaffold19622	0	148950	-
NA	NA	NA	NA	NA	NA	NA	chrfrag1z12	198507	216838	scaffold11554	0	18331	-
NA	NA	NA	NA	NA	NA	NA	chrfrag1z28	0	56310	scaffold22592	0	56310	+
NA	NA	NA	NA	NA	NA	NA	chrfrag1z28	56410	121768	scaffold20949	0	65358	-
NA	NA	NA	NA	NA	NA	NA	chrfrag1z28	121868	208657	scaffold15638	0	86789	-
NA	NA	NA	NA	NA	NA	NA	chrfrag1z28	208757	248598	scaffold17277	0	39841	+
NA	NA	NA	NA	NA	NA	NA	chrfrag1z28	248698	262861	scaffold122129	0	14163	-
NA	NA	NA	NA	NA	NA	NA	chrfrag1z28	262961	329731	scaffold2543	0	66770	-
NA	NA	NA	NA	NA	NA	NA	chrfrag1z28	329831	394913	scaffold8093	0	65082	-
NA	NA	NA	NA	NA	NA	NA	chrfrag1z28	395013	418463	scaffold49187	0	23450	-
NA	NA	NA	NA	NA	NA	NA	chrfrag1z28	418563	487059	scaffold34609	0	68496	-
chrfrag1	9284550	9539868	scaffold4681	0	255318	+	chrfrag1z23	0	255318	scaffold4681	0	255318	+
NA	NA	NA	NA	NA	NA	NA	chrfrag1z23	255418	305584	scaffold9324	0	50166	-
chrfrag1	9539968	9763227	scaffold15372	0	223259	+	chrfrag1z23	305584	528838	scaffold15372	5	223259	+
chrfrag1	9763327	9975933	scaffold13866	0	212606	+	chrfrag1z23	528938	741544	scaffold13866	0	212606	+
NA	NA	NA	NA	NA	NA	NA	chrfrag1z23	741644	777175	scaffold9573	0	35531	-
chrfrag1	9976033	10158361	scaffold10195	0	182328	-	chrfrag1z23	777275	959603	scaffold10195	0	182328	-
NA	NA	NA	NA	NA	NA	NA	chrfrag1z23	959703	1038243	scaffold9411	0	78540	+
chrfrag1	10158461	10359347	scaffold6481	0	200886	+	chrfrag1z23	1038343	1239229	scaffold6481	0	200886	+
chrfrag1	10359447	10641220	scaffold14637	0	281773	+	chrfrag1z23	1239329	1521102	scaffold14637	0	281773	+
NA	NA	NA	NA	NA	NA	NA	chrfrag1z23	1521202	1561611	scaffold33295	0	40409	-
chrfrag1	10641320	11115813	scaffold131	0	474493	-	chrfrag1z23	1561711	2036204	scaffold131	0	474493	-
NA	NA	NA	NA	NA	NA	NA	chrfrag1z23	2036304	2049643	scaffold48545	0	13339	-
chrfrag1	11115913	11344440	scaffold8840	0	228527	+	chrfrag1z23	2049743	2278270	scaffold8840	0	228527	+
NA	NA	NA	NA	NA	NA	NA	chrfrag1z23	2278370	2342959	scaffold12158	0	64589	-
NA	NA	NA	NA	NA	NA	NA	chrfrag1z23	2343059	2490005	scaffold2405	0	146946	+
NA	NA	NA	NA	NA	NA	NA	chrfrag1z23	2490105	2589591	scaffold3329	0	99486	+
NA	NA	NA	NA	NA	NA	NA	chrfrag1z23	2589691	2644706	scaffold14957	0	55015	-
NA	NA	NA	NA	NA	NA	NA	chrfrag1z23	2644806	2656049	scaffold99763	0	11243	-
NA	NA	NA	NA	NA	NA	NA	chrfrag1z23	2656149	2757193	scaffold20843	0	101044	+
NA	NA	NA	NA	NA	NA	NA	chrfrag1z23	2757293	2874932	scaffold9927	0	117639	-
chrfrag1	11344540	11541550	scaffold6543	0	197010	+	chrfrag1z23	2875032	3072042	scaffold6543	0	197010	+
NA	NA	NA	NA	NA	NA	NA	chrfrag1z23	3072142	3082950	scaffold4775	0	10808	-
NA	NA	NA	NA	NA	NA	NA	chrfrag1z23	3083050	3101490	scaffold15592	0	18440	+
chrfrag1	11541650	12353258	scaffold6681	0	811608	+	chrfrag1z23	3101590	3913198	scaffold6681	0	811608	+
NA	NA	NA	NA	NA	NA	NA	chrfrag1z23	3913198	4003714	scaffold9313	58	90574	+
NA	NA	NA	NA	NA	NA	NA	chrfrag1z23	4003814	4340997	scaffold2436	0	337183	-
chrfrag1	12353358	12846441	scaffold258	0	493083	+	chrfrag1z23	4341097	4834180	scaffold258	0	493083	+
NA	NA	NA	NA	NA	NA	NA	chrfrag1z3	0	55910	scaffold16371	0	55910	+
chrfrag1	24246712	24952928	scaffold2340	0	706216	+	chrfrag1z9_2b	0	706216	scaffold2340	0	706216	+
NA	NA	NA	NA	NA	NA	NA	chrfrag1z9_2b	706316	791639	scaffold18429	0	85323	+
NA	NA	NA	NA	NA	NA	NA	chrfrag1z9_2b	791739	805682	scaffold62979	0	13943	+
NA	NA	NA	NA	NA	NA	NA	chrfrag1z9_2b	805782	824071	scaffold56585	0	18289	-
NA	NA	NA	NA	NA	NA	NA	chrfrag1z9_2b	824171	887410	scaffold60500	0	63239	-
chrfrag1	24953028	25325221	scaffold16503	0	372193	+	chrfrag1z9_2b	887510	1259703	scaffold16503	0	372193	+
NA	NA	NA	NA	NA	NA	NA	chrfrag1z9_2b	1259803	1279597	scaffold595	0	19794	+
NA	NA	NA	NA	NA	NA	NA	chrfrag1z9_2b	1279697	1335531	scaffold10179	0	55834	-
chrfrag1	25325321	25691102	scaffold110	0	365781	+	chrfrag1z9_2b	1335631	1701412	scaffold110	0	365781	+
NA	NA	NA	NA	NA	NA	NA	chrfrag1z9_2b	1701512	1745555	scaffold8786	0	44043	-
NA	NA	NA	NA	NA	NA	NA	chrfrag1z9_2b	1745655	1810788	scaffold5429	0	65133	+
NA	NA	NA	NA	NA	NA	NA	chrfrag1z9_2b	1810888	1831413	scaffold48938	0	20525	-
chrfrag1	25691202	25988874	scaffold3976	0	297672	+	chrfrag1z9_2b	1831413	2129024	scaffold3976	61	297672	+
chrfrag1	25988974	26151001	scaffold10202	0	162027	+	chrfrag1z9_2b	2129124	2291151	scaffold10202	0	162027	+
NA	NA	NA	NA	NA	NA	NA	chrfrag1z9_2b	2291251	2365879	scaffold17688	0	74628	+
NA	NA	NA	NA	NA	NA	NA	chrfrag1z9_2b	2365979	2390771	scaffold55528	0	24792	+
NA	NA	NA	NA	NA	NA	NA	chrfrag1z9_2b	2390871	2534424	scaffold2961	0	143553	+
NA	NA	NA	NA	NA	NA	NA	chrfrag1z9_2b	2534524	2545201	scaffold19027	0	10677	+
NA	NA	NA	NA	NA	NA	NA	chrfrag1z9_2b	2545301	2588252	scaffold38827	0	42951	+
NA	NA	NA	NA	NA	NA	NA	chrfrag1z9_2b	2588352	2625696	scaffold10278	0	37344	+
chrfrag1	26151101	26310432	scaffold4098	0	159331	-	chrfrag1z9_2b	2625796	2785127	scaffold4098	0	159331	-
NA	NA	NA	NA	NA	NA	NA	chrfrag1z9_2b	2785227	2860525	scaffold1030	0	75298	-
chrfrag1	26310532	26580226	scaffold714	0	269694	-	chrfrag1z9_2b	2860625	3130319	scaffold714	0	269694	-
NA	NA	NA	NA	NA	NA	NA	chrfrag1z9_2b	3130419	3142979	scaffold132700	0	12560	-
NA	NA	NA	NA	NA	NA	NA	chrfrag1z9_2b	3143079	3154936	scaffold43596	0	11857	+
NA	NA	NA	NA	NA	NA	NA	chrfrag1z9_2b	3155036	3247870	scaffold13273	0	92834	-
NA	NA	NA	NA	NA	NA	NA	chrfrag1z9_2b	3247970	3352210	scaffold16677	0	104240	-
chrfrag1	26580326	26808594	scaffold4873	0	228268	+	chrfrag1z9_2b	3352310	3580578	scaffold4873	0	228268	+
NA	NA	NA	NA	NA	NA	NA	chrfrag1z9_2b	3580678	3643985	scaffold1572	0	63307	-
NA	NA	NA	NA	NA	NA	NA	chrfrag1z9_2b	3644085	3686814	scaffold25379	0	42729	-
NA	NA	NA	NA	NA	NA	NA	chrfrag1z9_2b	3686914	3716218	scaffold48919	0	29304	+
chrfrag1	26808694	27240678	scaffold565	0	431984	-	chrfrag1z9_2b	3716318	4148302	scaffold565	0	431984	-
NA	NA	NA	NA	NA	NA	NA	chrfrag1z9_2b	4148402	4200660	scaffold12374	0	52258	+
NA	NA	NA	NA	NA	NA	NA	chrfrag1z9_2b	4200660	4350248	scaffold13478	0	149710	-
NA	NA	NA	NA	NA	NA	NA	chrfrag1z9_2b	4350348	4373283	scaffold50910	0	22935	-
chrfrag1	27240778	27453096	scaffold10665	0	212318	-	chrfrag1z9_2b	4373383	4585701	scaffold10665	0	212318	-
NA	NA	NA	NA	NA	NA	NA	chrfrag1z9_2b	4585801	4685713	scaffold25152	0	99912	+
chrfrag1	27453196	27693542	scaffold14318	0	240346	-	chrfrag1z9_2b	4685813	4926159	scaffold14318	0	240346	-
NA	NA	NA	NA	NA	NA	NA	chrfrag1z9_2b	4926259	5015310	scaffold11604	0	89051	+
NA	NA	NA	NA	NA	NA	NA	chrfrag1z9_2b	5015410	5139202	scaffold18706	0	123792	-
NA	NA	NA	NA	NA	NA	NA	chrfrag1z9_2b	5139302	5267106	scaffold16142	0	127804	+
NA	NA	NA	NA	NA	NA	NA	chrfrag1z4	0	13398	scaffold2322	20971	34369	+
NA	NA	NA	NA	NA	NA	NA	chrfrag1z4	13498	34469	scaffold2322	0	20971	-
NA	NA	NA	NA	NA	NA	NA	chrfrag1z4	34469	126067	scaffold12854	0	91598	-
chrfrag1	28678085	28861385	scaffold8505	0	183300	-	chrfrag1z4	126167	309467	scaffold8505	0	183300	-
NA	NA	NA	NA	NA	NA	NA	chrfrag1z4	309567	354705	scaffold50794	0	45138	+
NA	NA	NA	NA	NA	NA	NA	chrfrag1z4	354805	404123	scaffold19769	0	49318	-
NA	NA	NA	NA	NA	NA	NA	chrfrag1z4	404223	461144	scaffold27123	0	56921	+
NA	NA	NA	NA	NA	NA	NA	chrfrag1z4	461244	476170	scaffold85715	0	14926	-
NA	NA	NA	NA	NA	NA	NA	chrfrag1z4	476270	510477	scaffold25620	0	34207	-
NA	NA	NA	NA	NA	NA	NA	chrfrag1z4	510577	551470	scaffold5393	0	40893	+
NA	NA	NA	NA	NA	NA	NA	chrfrag1z4	551570	699148	scaffold10072	0	147578	+
NA	NA	NA	NA	NA	NA	NA	chrfrag1z4	699248	722074	scaffold51868	0	22826	-
NA	NA	NA	NA	NA	NA	NA	chrfrag1z4	722174	733317	scaffold9058	0	11143	+
NA	NA	NA	NA	NA	NA	NA	chrfrag1z4	733317	814196	scaffold21014	6	80885	+
NA	NA	NA	NA	NA	NA	NA	chrfrag1z4	814296	901903	scaffold14227	0	87607	-
chrfrag1	28861485	29114003	scaffold2731	0	252518	+	chrfrag1z4	902003	1154521	scaffold2731	0	252518	+
NA	NA	NA	NA	NA	NA	NA	chrfrag1z4	1154621	1260548	scaffold3149	0	105927	+
NA	NA	NA	NA	NA	NA	NA	chrfrag1z4	1260648	1342362	scaffold4868	0	81714	-
NA	NA	NA	NA	NA	NA	NA	chrfrag1z4	1342462	1372118	scaffold27303	0	29656	+
NA	NA	NA	NA	NA	NA	NA	chrfrag1z4	1372218	1382559	scaffold28192	0	10341	+
NA	NA	NA	NA	NA	NA	NA	chrfrag1z4	1382659	1463394	scaffold28539	0	80735	+
NA	NA	NA	NA	NA	NA	NA	chrfrag1z4	1463494	1510725	scaffold21105	0	47231	-
chrfrag1	29114103	29478940	scaffold9635	0	364837	+	chrfrag1z4	1510825	1875662	scaffold9635	0	364837	+
NA	NA	NA	NA	NA	NA	NA	chrfrag1z4	1875762	1893235	scaffold3858	0	17473	-
chrfrag1	29479040	29632362	scaffold4379	0	153322	+	chrfrag1z4	1893335	2046657	scaffold4379	0	153322	+
NA	NA	NA	NA	NA	NA	NA	chrfrag1z4	2046757	2107006	scaffold6937	0	60249	+
NA	NA	NA	NA	NA	NA	NA	chrfrag1z4	2107106	2186947	scaffold45108	0	79841	-
chrfrag1	29632462	29816445	scaffold12449	0	183983	-	chrfrag1z4	2186947	2370869	scaffold12449	0	183922	-
chrfrag1	29816545	29986558	scaffold12618	0	170013	-	chrfrag1z4	2370969	2540982	scaffold12618	0	170013	-
NA	NA	NA	NA	NA	NA	NA	chrfrag1z4	2541082	2664583	scaffold6489	0	123501	-
chrfrag1	29986658	30156149	scaffold7003	0	169491	+	chrfrag1z4	2664683	2834174	scaffold7003	0	169491	+
chrfrag1	30156249	30558784	scaffold5298	0	402535	-	chrfrag1z4	2834274	3236809	scaffold5298	0	402535	-
chrfrag1	30558884	30850799	scaffold7966	0	291915	+	chrfrag1z4	3236909	3528824	scaffold7966	0	291915	+
chrfrag1	30850899	31090784	scaffold9665	0	239885	+	chrfrag1z4	3528924	3768809	scaffold9665	0	239885	+
NA	NA	NA	NA	NA	NA	NA	chrfrag1z4	3768909	3832872	scaffold40940	0	63963	+
chrfrag1	31090884	31569949	scaffold9883	0	479065	+	chrfrag1z4	3832972	4312037	scaffold9883	0	479065	+
NA	NA	NA	NA	NA	NA	NA	chrfrag1z4	4312137	4388427	scaffold38764	0	76290	-
chrfrag1	31570049	31752391	scaffold2843	0	182342	+	chrfrag1z4	4388527	4570869	scaffold2843	0	182342	+
NA	NA	NA	NA	NA	NA	NA	chrfrag1z4	4570969	4602999	scaffold27594	0	32030	-
NA	NA	NA	NA	NA	NA	NA	chrfrag1z4	4603099	4666392	scaffold42711	0	63293	-
NA	NA	NA	NA	NA	NA	NA	chrfrag1z4	4666492	4726282	scaffold1511	0	59790	-
chrfrag1	31752491	32203811	scaffold6915	0	451320	+	chrfrag1z4	4726382	5177702	scaffold6915	0	451320	+
chrfrag1	32203911	32415211	scaffold7675	0	211300	+	chrfrag1z4	5177802	5389102	scaffold7675	0	211300	+
NA	NA	NA	NA	NA	NA	NA	chrfrag1z4	5389202	5410671	scaffold76689	0	21469	-
NA	NA	NA	NA	NA	NA	NA	chrfrag1z4	5410771	5470437	scaffold16498	0	59666	+
NA	NA	NA	NA	NA	NA	NA	chrfrag1z4	5470537	5519299	scaffold66365	0	48762	+
chrfrag1	32415311	33520100	scaffold118	0	1104789	-	chrfrag1z4	5519399	6624188	scaffold118	0	1104789	-
NA	NA	NA	NA	NA	NA	NA	chrfrag1z4	6624288	6712643	scaffold1399	0	88355	-
NA	NA	NA	NA	NA	NA	NA	chrfrag1z4	6712743	6881142	scaffold20731	0	168399	-
NA	NA	NA	NA	NA	NA	NA	chrfrag1z4	6881242	6909157	scaffold75022	0	27915	-
NA	NA	NA	NA	NA	NA	NA	chrfrag1z10_19a	0	78376	scaffold8365	0	78376	+
NA	NA	NA	NA	NA	NA	NA	chrfrag1z10_19a	78476	110739	scaffold12551	0	32263	-
chrfrag1	23687119	24246612	scaffold3988	0	559493	-	chrfrag1z10_19a	110839	670332	scaffold3988	0	559493	+
NA	NA	NA	NA	NA	NA	NA	chrfrag1z10_19a	670432	805544	scaffold12072	0	135112	+
NA	NA	NA	NA	NA	NA	NA	chrfrag1z10_19a	805644	873898	scaffold28741	0	68254	-
NA	NA	NA	NA	NA	NA	NA	chrfrag1z10_19a	873998	899664	scaffold1352	0	25666	-
NA	NA	NA	NA	NA	NA	NA	chrfrag1z10_19a	899764	952523	scaffold33609	0	52759	-
NA	NA	NA	NA	NA	NA	NA	chrfrag1z10_19a	952623	1009104	scaffold11769	0	56481	-
NA	NA	NA	NA	NA	NA	NA	chrfrag1z10_19a	1009204	1102233	scaffold398	0	93029	+
chrfrag1	23522779	23687019	scaffold10089	0	164240	-	chrfrag1z10_19a	1102333	1266573	scaffold10089	0	164240	+
chrfrag1	23123101	23522679	scaffold854	0	399578	+	chrfrag1z10_19a	1266673	1666251	scaffold854	0	399578	-
NA	NA	NA	NA	NA	NA	NA	chrfrag1z10_19a	1666351	1780134	scaffold750	0	113783	-
NA	NA	NA	NA	NA	NA	NA	chrfrag1z10_19a	1780234	1812704	scaffold32685	0	32470	-
NA	NA	NA	NA	NA	NA	NA	chrfrag1z10_19a	1812804	1849058	scaffold67899	0	36254	-
NA	NA	NA	NA	NA	NA	NA	chrfrag1z10_19a	1849158	1892264	scaffold11003	0	43106	-
NA	NA	NA	NA	NA	NA	NA	chrfrag1z10_19a	1892264	2022166	scaffold43972	0	129902	-
NA	NA	NA	NA	NA	NA	NA	chrfrag1z10_19a	2022266	2090348	scaffold74445	0	68082	+
NA	NA	NA	NA	NA	NA	NA	chrfrag1z10_19a	2090448	2160998	scaffold29094	0	70550	-
NA	NA	NA	NA	NA	NA	NA	chrfrag1z10_19a	2160998	2260553	scaffold10968	61	99616	+
chrfrag1	22703881	23123001	scaffold10502	0	419120	-	chrfrag1z10_19a	2260653	2679773	scaffold10502	0	419120	+
chrfrag1	22501212	22703781	scaffold10744	0	202569	-	chrfrag1z10_19a	2679873	2882442	scaffold10744	0	202569	+
NA	NA	NA	NA	NA	NA	NA	chrfrag1z10_19a	2882542	2954022	scaffold35051	0	71480	-
NA	NA	NA	NA	NA	NA	NA	chrfrag1z10_19a	2954122	3181038	scaffold3534	0	226916	-
NA	NA	NA	NA	NA	NA	NA	chrfrag1z31	0	18313	scaffold21997	0	18313	-
NA	NA	NA	NA	NA	NA	NA	chrfrag1z31	18413	31572	scaffold9364	0	13159	+
NA	NA	NA	NA	NA	NA	NA	chrfrag1z31	31672	241937	scaffold1382	0	210265	-
NA	NA	NA	NA	NA	NA	NA	chrfrag1z31	242037	263258	scaffold3177	0	21221	-
NA	NA	NA	NA	NA	NA	NA	chrfrag1z31	263358	333523	scaffold1964	0	70165	+
NA	NA	NA	NA	NA	NA	NA	chrfrag1z31	333623	433320	scaffold27547	0	99697	+
NA	NA	NA	NA	NA	NA	NA	chrfrag1z31	433420	452369	scaffold28043	0	18949	+
NA	NA	NA	NA	NA	NA	NA	chrfrag1z31	452469	470941	scaffold22664	0	18472	+
NA	NA	NA	NA	NA	NA	NA	chrfrag1z31	471041	514211	scaffold14675	0	43170	-
NA	NA	NA	NA	NA	NA	NA	chrfrag1z25	0	107999	scaffold10822	0	107999	+
chrfrag1	9123101	9284450	scaffold1463	0	161349	-	chrfrag1z25	108099	269448	scaffold1463	0	161349	+
NA	NA	NA	NA	NA	NA	NA	chrfrag1z25	269548	348096	scaffold32855	0	78548	+
NA	NA	NA	NA	NA	NA	NA	chrfrag1z25	348196	377335	scaffold7660	0	29139	-
NA	NA	NA	NA	NA	NA	NA	chrfrag1z25	377435	514558	scaffold15275	0	137123	+
NA	NA	NA	NA	NA	NA	NA	chrfrag1z25	514658	574889	scaffold37326	0	60231	-
NA	NA	NA	NA	NA	NA	NA	chrfrag1z11_2c	0	134737	scaffold57	0	134737	-
NA	NA	NA	NA	NA	NA	NA	chrfrag1z11_2c	134837	267935	scaffold753	0	133098	+
NA	NA	NA	NA	NA	NA	NA	chrfrag1z11_2c	268035	298157	scaffold16984	0	30122	+
NA	NA	NA	NA	NA	NA	NA	chrfrag1z11_2c	298257	316781	scaffold88024	0	18524	+
chrfrag2b	44220551	44468926	scaffold13554	0	248375	+	chrfrag1z11_2c	316881	565256	scaffold13554	0	248375	-
chrfrag2b	43885752	44220451	scaffold4097	0	334699	-	chrfrag1z11_2c	565356	900055	scaffold4097	0	334699	+
NA	NA	NA	NA	NA	NA	NA	chrfrag1z11_2c	900155	960435	scaffold9051	0	60280	-
NA	NA	NA	NA	NA	NA	NA	chrfrag1z11_2c	960535	1093022	scaffold19367	0	132487	+
chrfrag2b	43693292	43885652	scaffold11112	0	192360	+	chrfrag1z11_2c	1093122	1285482	scaffold11112	0	192360	-
NA	NA	NA	NA	NA	NA	NA	chrfrag1z11_2c	1285582	1406250	scaffold7185	0	120668	+
NA	NA	NA	NA	NA	NA	NA	chrfrag1z11_2c	1406350	1430646	scaffold18708	0	24296	-
NA	NA	NA	NA	NA	NA	NA	chrfrag1z11_2c	1430746	1469631	scaffold48250	0	38885	-
NA	NA	NA	NA	NA	NA	NA	chrfrag1z11_2c	1469731	1484912	scaffold125592	0	15181	+
NA	NA	NA	NA	NA	NA	NA	chrfrag1z11_2c	1485012	1510336	scaffold10656	0	25324	+
NA	NA	NA	NA	NA	NA	NA	chrfrag1z11_2c	1510436	1657206	scaffold198	0	146770	+
NA	NA	NA	NA	NA	NA	NA	chrfrag1z11_2c	1657306	1688670	scaffold16192	0	31364	+
NA	NA	NA	NA	NA	NA	NA	chrfrag1z11_2c	1688770	1736238	scaffold49010	0	47468	-
NA	NA	NA	NA	NA	NA	NA	chrfrag1z11_2c	1736338	1787132	scaffold6610	0	50794	+
NA	NA	NA	NA	NA	NA	NA	chrfrag1z11_2c	1787232	1920833	scaffold6112	0	133601	+
NA	NA	NA	NA	NA	NA	NA	chrfrag1z11_2c	1920933	1935334	scaffold20904	0	14401	+
NA	NA	NA	NA	NA	NA	NA	chrfrag1z11_2c	1935434	2032383	scaffold2006	0	96949	+
NA	NA	NA	NA	NA	NA	NA	chrfrag1z11_2c	2032483	2073389	scaffold45941	0	40906	-
NA	NA	NA	NA	NA	NA	NA	chrfrag1z11_2c	2073489	2156005	scaffold32	0	82516	-
chrfrag2b	43486975	43693192	scaffold10690	0	206217	+	chrfrag1z11_2c	2156105	2362322	scaffold10690	0	206217	-
NA	NA	NA	NA	NA	NA	NA	chrfrag1z11_2c	2362422	2384046	scaffold23741	0	21624	-
chrfrag2b	43170432	43486875	scaffold2527	0	316443	-	chrfrag1z11_2c	2384146	2700589	scaffold2527	0	316443	+
NA	NA	NA	NA	NA	NA	NA	chrfrag1z11_2c	2700689	2761603	scaffold44425	42493	103407	+
NA	NA	NA	NA	NA	NA	NA	chrfrag1z11_2c	2761703	2804196	scaffold44425	0	42493	-
chrfrag2b	43018398	43170332	scaffold19534	0	151934	-	chrfrag1z11_2c	2804296	2956230	scaffold19534	0	151934	+
NA	NA	NA	NA	NA	NA	NA	chrfrag1z11_2c	2956330	3111742	scaffold8931	0	155412	-
chrfrag2b	42846739	43018298	scaffold4017	0	171559	+	chrfrag1z11_2c	3111842	3283401	scaffold4017	0	171559	-
NA	NA	NA	NA	NA	NA	NA	chrfrag1z11_2c	3283501	3475074	scaffold1298	0	191573	-
chrfrag2b	42685658	42846639	scaffold15835	0	160981	-	chrfrag1z11_2c	3475174	3636155	scaffold15835	0	160981	+
NA	NA	NA	NA	NA	NA	NA	chrfrag1z11_2c	3636255	3684479	scaffold17288	0	48224	+
NA	NA	NA	NA	NA	NA	NA	chrfrag1z11_2c	3684479	3812389	scaffold5157	61	127971	+
NA	NA	NA	NA	NA	NA	NA	chrfrag1z11_2c	3812489	3840942	scaffold69432	0	28453	+
NA	NA	NA	NA	NA	NA	NA	chrfrag1z11_2c	3841042	3948376	scaffold17779	0	107334	-
NA	NA	NA	NA	NA	NA	NA	chrfrag1z11_2c	3948476	3988881	scaffold18640	0	40405	-
NA	NA	NA	NA	NA	NA	NA	chrfrag1z11_2c	3988981	4014021	scaffold49980	0	25040	-
chrfrag2b	42484339	42685558	scaffold275	0	201219	-	chrfrag1z11_2c	4014121	4215340	scaffold275	0	201219	+
NA	NA	NA	NA	NA	NA	NA	chrfrag1z11_2c	4215440	4257964	scaffold24762	0	42524	+
NA	NA	NA	NA	NA	NA	NA	chrfrag1z11_2c	4258064	4296841	scaffold11581	0	38777	-
NA	NA	NA	NA	NA	NA	NA	chrfrag1z11_2c	4296941	4367105	scaffold28279	0	70164	+
NA	NA	NA	NA	NA	NA	NA	chrfrag1z11_2c	4367205	4382219	scaffold76657	0	15014	+
NA	NA	NA	NA	NA	NA	NA	chrfrag1z11_2c	4382319	4415239	scaffold7538	0	32920	+
NA	NA	NA	NA	NA	NA	NA	chrfrag1z11_2c	4415339	4489323	scaffold6052	0	73984	+
NA	NA	NA	NA	NA	NA	NA	chrfrag1z11_2c	4489423	4510503	scaffold40260	0	21080	-
NA	NA	NA	NA	NA	NA	NA	chrfrag1z11_2c	4510603	4539352	scaffold67646	0	28749	+
NA	NA	NA	NA	NA	NA	NA	chrfrag1z11_2c	4539452	4586539	scaffold24191	0	47087	+
NA	NA	NA	NA	NA	NA	NA	chrfrag1z11_2c	4586639	4662135	scaffold39757	0	75496	+
chrfrag2b	42003618	42484239	scaffold65	0	480621	+	chrfrag1z11_2c	4662135	5142695	scaffold65	0	480560	-
chrfrag2b	41627494	42003518	scaffold1720	0	376024	-	chrfrag1z11_2c	5142795	5518819	scaffold1720	0	376024	+
chrfrag2b	41453483	41627394	scaffold8238	0	173911	-	chrfrag1z11_2c	5518919	5692830	scaffold8238	0	173911	+
NA	NA	NA	NA	NA	NA	NA	chrfrag1z29	0	14009	scaffold21997	18313	32322	+
NA	NA	NA	NA	NA	NA	NA	chrfrag1z29	14109	69784	scaffold19118	0	55675	+
NA	NA	NA	NA	NA	NA	NA	chrfrag1z29	69884	156949	scaffold3298	0	87065	+
NA	NA	NA	NA	NA	NA	NA	chrfrag1z29	157049	176842	scaffold34483	0	19793	+
NA	NA	NA	NA	NA	NA	NA	chrfrag1z29	176842	191730	scaffold96473	61	14949	+
NA	NA	NA	NA	NA	NA	NA	chrfrag1z29	191830	224692	scaffold7112	0	32862	+
NA	NA	NA	NA	NA	NA	NA	chrfrag1z29	224792	291064	scaffold16159	0	66272	+
NA	NA	NA	NA	NA	NA	NA	chrfrag1z29	291164	332904	scaffold11497	0	41740	-
NA	NA	NA	NA	NA	NA	NA	chrfrag1z29	333004	378154	scaffold37884	0	45150	+
chrfrag1	225741	459887	scaffold4601	0	234146	-	chrfrag1z29	378254	612400	scaffold4601	0	234146	-
NA	NA	NA	NA	NA	NA	NA	chrfrag1z29	612500	639074	scaffold17983	0	26574	-
NA	NA	NA	NA	NA	NA	NA	chrfrag1z29	639174	764930	scaffold19239	0	125756	+
NA	NA	NA	NA	NA	NA	NA	chrfrag1z29	764930	869882	scaffold788	61	105013	+
chrfrag1	459987	648472	scaffold12445	0	188485	+	chrfrag1z29	869982	1058467	scaffold12445	0	188485	+
NA	NA	NA	NA	NA	NA	NA	chrfrag1z29	1058567	1108372	scaffold22738	0	49805	+
NA	NA	NA	NA	NA	NA	NA	chrfrag1z29	1108472	1119323	scaffold27740	0	10851	-
chrfrag1	648572	836724	scaffold939	0	188152	-	chrfrag1z29	1119423	1307575	scaffold939	0	188152	-
NA	NA	NA	NA	NA	NA	NA	chrfrag1z29	1307675	1325885	scaffold15836	0	18210	-
NA	NA	NA	NA	NA	NA	NA	chrfrag1z29	1325985	1375533	scaffold54988	0	49548	-
chrfrag1	836824	1053134	scaffold7448	0	216310	+	chrfrag1z29	1375633	1591943	scaffold7448	0	216310	+
chrfrag1	1053234	1562132	scaffold4777	0	508898	-	chrfrag1z29	1592043	2100941	scaffold4777	0	508898	-
NA	NA	NA	NA	NA	NA	NA	chrfrag1z29	2101041	2159989	scaffold22900	0	58948	-
NA	NA	NA	NA	NA	NA	NA	chrfrag1z29	2160089	2171768	scaffold42411	0	11679	+
NA	NA	NA	NA	NA	NA	NA	chrfrag1z29	2171868	2250909	scaffold15234	0	79041	-
NA	NA	NA	NA	NA	NA	NA	chrfrag1z29	2251009	2375584	scaffold39013	0	124575	-
NA	NA	NA	NA	NA	NA	NA	chrfrag1z29	2375684	2405642	scaffold14096	0	29958	+
chrfrag1	1562232	1776365	scaffold20743	0	214133	-	chrfrag1z29	2405742	2619875	scaffold20743	0	214133	-
chrfrag1	1776465	1992381	scaffold5756	0	215916	-	chrfrag1z29	2619975	2835891	scaffold5756	0	215916	-
NA	NA	NA	NA	NA	NA	NA	chrfrag1z29	2835991	2869747	scaffold37444	0	33756	-
NA	NA	NA	NA	NA	NA	NA	chrfrag1z29	2869747	2909351	scaffold29130	51	39655	+
NA	NA	NA	NA	NA	NA	NA	chrfrag1z29	2909451	2919519	scaffold52579	0	10068	+
NA	NA	NA	NA	NA	NA	NA	chrfrag1z29	2919619	2935149	scaffold43044	0	15530	-
chrfrag1	1992481	2163726	scaffold13214	0	171245	-	chrfrag1z29	2935249	3106494	scaffold13214	0	171245	-
NA	NA	NA	NA	NA	NA	NA	chrfrag1z29	3106594	3190639	scaffold19247	0	84045	-
NA	NA	NA	NA	NA	NA	NA	chrfrag1z29	3190739	3231473	scaffold18957	0	40734	+
NA	NA	NA	NA	NA	NA	NA	chrfrag1z29	3231573	3244443	scaffold37057	0	12870	+
NA	NA	NA	NA	NA	NA	NA	chrfrag1z29	3244543	3339253	scaffold14698	0	94710	-
NA	NA	NA	NA	NA	NA	NA	chrfrag1z29	3339353	3368975	scaffold53079	0	29622	-
NA	NA	NA	NA	NA	NA	NA	chrfrag1z29	3369075	3390233	scaffold35815	0	21158	+
NA	NA	NA	NA	NA	NA	NA	chrfrag1z29	3390333	3505531	scaffold18443	0	115198	-
NA	NA	NA	NA	NA	NA	NA	chrfrag1z29	3505631	3524500	scaffold17486	0	18869	+
NA	NA	NA	NA	NA	NA	NA	chrfrag1z29	3524600	3655569	scaffold15839	0	130969	+
NA	NA	NA	NA	NA	NA	NA	chrfrag1z29	3655669	3745388	scaffold16066	0	89719	+
NA	NA	NA	NA	NA	NA	NA	chrfrag1z29	3745488	3821368	scaffold45569	0	75880	-
chrfrag1	2163826	2422924	scaffold1187	0	259098	-	chrfrag1z29	3821468	4080566	scaffold1187	0	259098	-
NA	NA	NA	NA	NA	NA	NA	chrfrag1z29	4080666	4171187	scaffold12683	0	90521	-
chrfrag1	2423024	2612350	scaffold16925	0	189326	-	chrfrag1z29	4171287	4360613	scaffold16925	0	189326	-
chrfrag1	2612450	2812434	scaffold1682	0	199984	+	chrfrag1z29	4360713	4560697	scaffold1682	0	199984	+
NA	NA	NA	NA	NA	NA	NA	chrfrag1z29	4560797	4684984	scaffold25686	0	124187	-
NA	NA	NA	NA	NA	NA	NA	chrfrag1z29	4685084	4792347	scaffold3714	0	107263	+
NA	NA	NA	NA	NA	NA	NA	chrfrag1z29	4792447	4806849	scaffold3714	107263	121665	-
NA	NA	NA	NA	NA	NA	NA	chrfrag1z29	4806949	4835649	scaffold3714	121665	150365	+
NA	NA	NA	NA	NA	NA	NA	chrfrag1z29	4835749	4866128	scaffold86847	0	30379	-
chrfrag1	2812534	2972076	scaffold11942	0	159542	-	chrfrag1z29	4866228	5025770	scaffold11942	0	159542	-
NA	NA	NA	NA	NA	NA	NA	chrfrag1z29	5025870	5097268	scaffold7371	0	71398	-
NA	NA	NA	NA	NA	NA	NA	chrfrag1z29	5097368	5177329	scaffold25564	0	79961	+
chrfrag1	2972176	3123939	scaffold3929	0	151763	-	chrfrag1z29	5177429	5329192	scaffold3929	0	151763	-
NA	NA	NA	NA	NA	NA	NA	chrfrag1z29	5329292	5402141	scaffold25958	0	72849	-
NA	NA	NA	NA	NA	NA	NA	chrfrag1z29	5402241	5461825	scaffold25216	0	59584	-
NA	NA	NA	NA	NA	NA	NA	chrfrag1z29	5461825	5476657	scaffold18296	0	14832	-
NA	NA	NA	NA	NA	NA	NA	chrfrag1z29	5476757	5507703	scaffold63648	0	30946	+
NA	NA	NA	NA	NA	NA	NA	chrfrag1z29	5507803	5539167	scaffold28145	0	31364	-
NA	NA	NA	NA	NA	NA	NA	chrfrag1z29	5539167	5616231	scaffold17133	51	77115	+
NA	NA	NA	NA	NA	NA	NA	chrfrag1z29	5616331	5633155	scaffold86512	0	16824	+
NA	NA	NA	NA	NA	NA	NA	chrfrag1z29	5633255	5650813	scaffold96795	0	17558	-
NA	NA	NA	NA	NA	NA	NA	chrfrag1z29	5650913	5678443	scaffold7055	0	27530	+
NA	NA	NA	NA	NA	NA	NA	chrfrag1z29	5678543	5703666	scaffold7213	0	25123	+
NA	NA	NA	NA	NA	NA	NA	chrfrag1z29	5703766	5752588	scaffold13515	0	48822	+
NA	NA	NA	NA	NA	NA	NA	chrfrag1z29	5752688	5776982	scaffold24837	0	24294	-
NA	NA	NA	NA	NA	NA	NA	chrfrag1z29	5777082	5802897	scaffold39759	0	25815	-
chrfrag1	3124039	3591805	scaffold137	0	467766	+	chrfrag1z29	5802997	6270763	scaffold137	0	467766	+
chrfrag1	3591905	3756133	scaffold14323	0	164228	+	chrfrag1z29	6270863	6435091	scaffold14323	0	164228	+
NA	NA	NA	NA	NA	NA	NA	chrfrag1z29	6435191	6457213	scaffold39291	0	22022	-
NA	NA	NA	NA	NA	NA	NA	chrfrag1z29	6457313	6544146	scaffold24677	0	86833	-
NA	NA	NA	NA	NA	NA	NA	chrfrag1z29	6544246	6604743	scaffold35088	0	60497	+
chrfrag1	3756233	4133496	scaffold1673	0	377263	-	chrfrag1z29	6604843	6982106	scaffold1673	0	377263	-
NA	NA	NA	NA	NA	NA	NA	chrfrag1z29	6982206	6996483	scaffold53335	0	14277	+
NA	NA	NA	NA	NA	NA	NA	chrfrag1z29	6996583	7016823	scaffold27551	0	20240	+
NA	NA	NA	NA	NA	NA	NA	chrfrag1z29	7016923	7070177	scaffold33871	0	53254	-
NA	NA	NA	NA	NA	NA	NA	chrfrag1z29	7070177	7186445	scaffold33048	61	116329	+
NA	NA	NA	NA	NA	NA	NA	chrfrag1z29	7186545	7340558	scaffold1523	0	154013	+
NA	NA	NA	NA	NA	NA	NA	chrfrag1z29	7340658	7357910	scaffold34749	0	17252	+
NA	NA	NA	NA	NA	NA	NA	chrfrag1z29	7358010	7495786	scaffold2604	0	137776	+
NA	NA	NA	NA	NA	NA	NA	chrfrag1z29	7495886	7698924	scaffold11259	0	203038	+
chrfrag1	4133596	4559438	scaffold5172	0	425842	+	chrfrag1z29	7698924	8124739	scaffold5172	27	425842	+
chrfrag1	4559538	4724755	scaffold3049	0	165217	-	chrfrag1z29	8124839	8290056	scaffold3049	0	165217	-
NA	NA	NA	NA	NA	NA	NA	chrfrag1z29	8290156	8331912	scaffold22286	0	41756	+
NA	NA	NA	NA	NA	NA	NA	chrfrag1z29	8332012	8422439	scaffold8673	0	90427	-
chrfrag1	4724855	5031542	scaffold4266	0	306687	-	chrfrag1z29	8422439	8729074	scaffold4266	0	306635	-
NA	NA	NA	NA	NA	NA	NA	chrfrag1z29	8729174	8810499	scaffold17517	0	81325	+
NA	NA	NA	NA	NA	NA	NA	chrfrag1z29	8810599	8844468	scaffold11001	0	33869	+
NA	NA	NA	NA	NA	NA	NA	chrfrag1z29	8844568	8915944	scaffold7961	0	71376	-
chrfrag1	5031642	5249811	scaffold4985	0	218169	-	chrfrag1z29	8916044	9134213	scaffold4985	0	218169	-
NA	NA	NA	NA	NA	NA	NA	chrfrag1z29	9134313	9186122	scaffold42638	0	51809	+
NA	NA	NA	NA	NA	NA	NA	chrfrag1z29	9186222	9332740	scaffold8570	0	146518	+
NA	NA	NA	NA	NA	NA	NA	chrfrag1z29	9332840	9408156	scaffold8244	0	75316	+
chrfrag1	5249911	5451956	scaffold1370	0	202045	-	chrfrag1z29	9408256	9610301	scaffold1370	0	202045	-
NA	NA	NA	NA	NA	NA	NA	chrfrag1z29	9610401	9621341	scaffold62539	0	10940	+
NA	NA	NA	NA	NA	NA	NA	chrfrag1z29	9621441	9757229	scaffold7943	0	135788	+
chrfrag1	5452056	5651843	scaffold3971	0	199787	+	chrfrag1z29	9757329	9957116	scaffold3971	0	199787	+
NA	NA	NA	NA	NA	NA	NA	chrfrag1z29	9957216	10016873	scaffold19017	0	59657	-
NA	NA	NA	NA	NA	NA	NA	chrfrag1z29	10016973	10086911	scaffold23993	0	69938	+
NA	NA	NA	NA	NA	NA	NA	chrfrag1z29	10087011	10109873	scaffold68738	0	22862	+
NA	NA	NA	NA	NA	NA	NA	chrfrag1z29	10109973	10196137	scaffold38650	0	86164	-
NA	NA	NA	NA	NA	NA	NA	chrfrag1z29	10196237	10369478	scaffold767	0	173241	+
NA	NA	NA	NA	NA	NA	NA	chrfrag1z29	10369578	10501394	scaffold1941	0	131816	+
NA	NA	NA	NA	NA	NA	NA	chrfrag1z29	10501494	10643252	scaffold14965	0	141758	+
NA	NA	NA	NA	NA	NA	NA	chrfrag1z29	10643352	10699262	scaffold15408	0	55910	+
NA	NA	NA	NA	NA	NA	NA	chrfrag1z29	10699362	10766355	scaffold32443	0	66993	+
NA	NA	NA	NA	NA	NA	NA	chrfrag1z29	10766455	10885729	scaffold14068	0	119274	-
NA	NA	NA	NA	NA	NA	NA	chrfrag1z29	10885829	10901255	scaffold33653	0	15426	-
NA	NA	NA	NA	NA	NA	NA	chrfrag1z29	10901255	10915876	scaffold100460	0	14621	-
chrfrag1	5651943	5981989	scaffold4385	0	330046	-	chrfrag1z29	10915976	11246022	scaffold4385	0	330046	-
NA	NA	NA	NA	NA	NA	NA	chrfrag1z29	11246122	11265524	scaffold36172	0	19402	-
NA	NA	NA	NA	NA	NA	NA	chrfrag1z29	11265624	11287462	scaffold2761	0	21838	+
NA	NA	NA	NA	NA	NA	NA	chrfrag1z29	11287562	11340755	scaffold9694	0	53193	+
NA	NA	NA	NA	NA	NA	NA	chrfrag1z29	11340855	11365695	scaffold26614	0	24840	-
NA	NA	NA	NA	NA	NA	NA	chrfrag1z29	11365795	11379207	scaffold55286	0	13412	+
NA	NA	NA	NA	NA	NA	NA	chrfrag1z29	11379307	11424778	scaffold33560	0	45471	+
NA	NA	NA	NA	NA	NA	NA	chrfrag1z29	11424878	11458532	scaffold3937	0	33654	+
NA	NA	NA	NA	NA	NA	NA	chrfrag1z29	11458632	11488397	scaffold23581	0	29765	+
NA	NA	NA	NA	NA	NA	NA	chrfrag1z29	11488497	11514487	scaffold46769	0	25990	-
NA	NA	NA	NA	NA	NA	NA	chrfrag1z29	11514587	11628867	scaffold7461	0	114280	-
NA	NA	NA	NA	NA	NA	NA	chrfrag1z29	11628967	11657570	scaffold61489	0	28603	-
NA	NA	NA	NA	NA	NA	NA	chrfrag1z29	11657670	11696406	scaffold2494	0	38736	+
NA	NA	NA	NA	NA	NA	NA	chrfrag1z29	11696506	11797823	scaffold16908	0	101317	+
NA	NA	NA	NA	NA	NA	NA	chrfrag1z29	11797923	11818910	scaffold77948	0	20987	+
NA	NA	NA	NA	NA	NA	NA	chrfrag1z29	11819010	11860913	scaffold36175	0	41903	-
NA	NA	NA	NA	NA	NA	NA	chrfrag1z29	11861013	11884410	scaffold54751	0	23397	+
NA	NA	NA	NA	NA	NA	NA	chrfrag1z29	11884510	11949135	scaffold21910	0	64625	-
NA	NA	NA	NA	NA	NA	NA	chrfrag1z29	11949235	12050543	scaffold22107	0	101308	+
chrfrag1	5982089	6196417	scaffold4424	0	214328	-	chrfrag1z29	12050643	12167939	scaffold4424	97032	214328	-
chrfrag1	5982089	6196417	scaffold4424	0	214328	-	chrfrag1z29	12168039	12219393	scaffold4424	0	51354	-
NA	NA	NA	NA	NA	NA	NA	chrfrag1z29	12219493	12285538	scaffold8364	0	66045	+
chrfrag1	6196517	6359835	scaffold16727	0	163318	-	chrfrag1z29	12285638	12448956	scaffold16727	0	163318	-
NA	NA	NA	NA	NA	NA	NA	chrfrag1z29	12449056	12469184	scaffold46692	0	20128	-
NA	NA	NA	NA	NA	NA	NA	chrfrag1z29	12469284	12515945	scaffold69052	0	46661	+
NA	NA	NA	NA	NA	NA	NA	chrfrag1z29	12516045	12569976	scaffold21155	0	53931	+
NA	NA	NA	NA	NA	NA	NA	chrfrag1z29	12570076	12595578	scaffold50223	0	25502	-
NA	NA	NA	NA	NA	NA	NA	chrfrag1z29	12595678	12634936	scaffold79503	0	39258	+
NA	NA	NA	NA	NA	NA	NA	chrfrag1z29	12635036	12655037	scaffold25655	0	20001	-
chrfrag1	6359935	6539227	scaffold8254	0	179292	-	chrfrag1z29	12655137	12834429	scaffold8254	0	179292	-
NA	NA	NA	NA	NA	NA	NA	chrfrag1z29	12834529	12897132	scaffold32349	0	62603	-
chrfrag1	6539327	6982429	scaffold1529	0	443102	+	chrfrag1z29	12897232	13340334	scaffold1529	0	443102	+
NA	NA	NA	NA	NA	NA	NA	chrfrag1z29	13340434	13368199	scaffold11820	0	27765	-
NA	NA	NA	NA	NA	NA	NA	chrfrag1z29	13368299	13394533	scaffold30487	0	26234	+
NA	NA	NA	NA	NA	NA	NA	chrfrag1z29	13394633	13439129	scaffold30191	0	44496	-
chrfrag1	6982529	7276381	scaffold3440	0	293852	-	chrfrag1z29	13439229	13733081	scaffold3440	0	293852	-
NA	NA	NA	NA	NA	NA	NA	chrfrag1z29	13733181	13766952	scaffold13318	0	33771	-
NA	NA	NA	NA	NA	NA	NA	chrfrag1z29	13767052	13812731	scaffold59177	0	45679	+
NA	NA	NA	NA	NA	NA	NA	chrfrag1z29	13812831	13907093	scaffold1285	0	94262	+
NA	NA	NA	NA	NA	NA	NA	chrfrag1z29	13907193	13921241	scaffold48536	0	14048	+
NA	NA	NA	NA	NA	NA	NA	chrfrag1z29	13921341	13963305	scaffold17402	0	41964	+
NA	NA	NA	NA	NA	NA	NA	chrfrag1z29	13963405	14103217	scaffold12893	0	139812	-
chrfrag1	7276481	7498115	scaffold21017	0	221634	+	chrfrag1z29	14103217	14324729	scaffold21017	61	221634	+
NA	NA	NA	NA	NA	NA	NA	chrfrag1z29	14324829	14463140	scaffold16752	0	138311	-
NA	NA	NA	NA	NA	NA	NA	chrfrag1z24	0	159337	scaffold15712	0	159337	-
NA	NA	NA	NA	NA	NA	NA	chrfrag1z8	0	41179	scaffold29995	0	41179	+
NA	NA	NA	NA	NA	NA	NA	chrfrag1z8	41179	130440	scaffold7510	61	89383	+
NA	NA	NA	NA	NA	NA	NA	chrfrag1z8	130540	170614	scaffold52996	0	40074	+
chrfrag1	21263457	21734880	scaffold5401	0	471423	-	chrfrag1z16	0	471423	scaffold5401	0	471423	-
NA	NA	NA	NA	NA	NA	NA	chrfrag1z17	0	40880	scaffold26809	33410	74290	+
NA	NA	NA	NA	NA	NA	NA	chrfrag1z17	40980	187394	scaffold12647	0	146414	+
NA	NA	NA	NA	NA	NA	NA	chrfrag1z17	187494	220904	scaffold26809	0	33410	+
NA	NA	NA	NA	NA	NA	NA	chrfrag1z6	0	22003	scaffold9531	0	22003	+
NA	NA	NA	NA	NA	NA	NA	chrfrag1z6	22103	45298	scaffold82945	0	23195	-
NA	NA	NA	NA	NA	NA	NA	chrfrag1z6	45398	64642	scaffold26918	0	19244	-
chrfrag1	27693642	27992740	scaffold3012	0	299098	+	chrfrag1z6	64742	75802	scaffold3012	0	11060	-
NA	NA	NA	NA	NA	NA	NA	chrfrag1z6	75902	114008	scaffold14007	0	38106	+
chrfrag1	27693642	27992740	scaffold3012	0	299098	+	chrfrag1z6	114108	402146	scaffold3012	11060	299098	+
chrfrag1	27992840	28231584	scaffold555	0	238744	-	chrfrag1z6	402246	640990	scaffold555	0	238744	-
NA	NA	NA	NA	NA	NA	NA	chrfrag1z6	641090	652424	scaffold95788	0	11334	-
NA	NA	NA	NA	NA	NA	NA	chrfrag1z6	652524	703924	scaffold18517	0	51400	-
NA	NA	NA	NA	NA	NA	NA	chrfrag1z6	703924	784223	scaffold4586	0	80299	-
chrfrag1	28231684	28510986	scaffold52	0	279302	-	chrfrag1z6	784323	1063625	scaffold52	0	279302	-
NA	NA	NA	NA	NA	NA	NA	chrfrag1z6	1063725	1131909	scaffold522	0	68184	-
NA	NA	NA	NA	NA	NA	NA	chrfrag1z6	1132009	1164473	scaffold58666	0	32464	-
chrfrag1	28511086	28677985	scaffold2253	0	166899	+	chrfrag1z6	1164573	1331472	scaffold2253	0	166899	+
NA	NA	NA	NA	NA	NA	NA	chrfrag1z6	1331572	1369751	scaffold2322	34369	72548	-
chrfrag1	5982089	6196417	scaffold4424	0	214328	-	chrfrag1z30	0	45678	scaffold4424	51354	97032	+
NA	NA	NA	NA	NA	NA	NA	chrfrag1z27	0	33304	scaffold14996	0	33304	+
NA	NA	NA	NA	NA	NA	NA	chrfrag1z27	33404	78785	scaffold32847	0	45381	-
NA	NA	NA	NA	NA	NA	NA	chrfrag1z27	78885	93734	scaffold50870	0	14849	+
NA	NA	NA	NA	NA	NA	NA	chrfrag1z27	93734	118088	scaffold51034	0	24354	-
NA	NA	NA	NA	NA	NA	NA	chrfrag1z27	118188	263986	scaffold5790	0	145798	-
NA	NA	NA	NA	NA	NA	NA	chrfrag1z27	264086	297637	scaffold21723	0	33551	-
NA	NA	NA	NA	NA	NA	NA	chrfrag2d	0	154541	scaffold9211	0	154541	+
NA	NA	NA	NA	NA	NA	NA	chrfrag2d	154641	216384	scaffold12811	0	61743	-
NA	NA	NA	NA	NA	NA	NA	chrfrag2d	216484	247242	scaffold36982	0	30758	-
NA	NA	NA	NA	NA	NA	NA	chrfrag2d	247342	283316	scaffold11317	0	35974	+
NA	NA	NA	NA	NA	NA	NA	chrfrag2d	283416	310227	scaffold3810	0	26811	+
NA	NA	NA	NA	NA	NA	NA	chrfrag2d	310327	349730	scaffold10995	0	39403	-
NA	NA	NA	NA	NA	NA	NA	chrfrag2d	349830	362588	scaffold61766	0	12758	+
NA	NA	NA	NA	NA	NA	NA	chrfrag2d	362688	432728	scaffold21187	0	70040	+
NA	NA	NA	NA	NA	NA	NA	chrfrag2d	432828	487098	scaffold16	0	54270	+
NA	NA	NA	NA	NA	NA	NA	chrfrag2d	487198	512038	scaffold21116	0	24840	-
NA	NA	NA	NA	NA	NA	NA	chrfrag2d	512138	544366	scaffold60152	0	32228	-
NA	NA	NA	NA	NA	NA	NA	chrfrag2d	544466	577835	scaffold7762	0	33369	+
chrfrag2a_8a	86979540	87171291	scaffold1687	0	191751	-	chrfrag2d	577935	769686	scaffold1687	0	191751	+
NA	NA	NA	NA	NA	NA	NA	chrfrag2d	769786	794564	scaffold119683	0	24778	-
NA	NA	NA	NA	NA	NA	NA	chrfrag2d	794564	805092	C35082833	0	10528	-
NA	NA	NA	NA	NA	NA	NA	chrfrag2d	805192	837937	scaffold20520	0	32745	+
NA	NA	NA	NA	NA	NA	NA	chrfrag2d	837937	851651	scaffold96413	8	13722	+
NA	NA	NA	NA	NA	NA	NA	chrfrag2d	851751	869300	scaffold56302	0	17549	+
NA	NA	NA	NA	NA	NA	NA	chrfrag2d	869400	915659	scaffold14898	0	46259	+
NA	NA	NA	NA	NA	NA	NA	chrfrag2d	915759	935967	scaffold75579	0	20208	-
NA	NA	NA	NA	NA	NA	NA	chrfrag2d	936067	1022841	scaffold29213	0	86774	-
NA	NA	NA	NA	NA	NA	NA	chrfrag2d	1022941	1036252	scaffold64260	0	13311	+
NA	NA	NA	NA	NA	NA	NA	chrfrag2d	1036352	1050308	scaffold78416	0	13956	-
NA	NA	NA	NA	NA	NA	NA	chrfrag2d	1050408	1132349	scaffold629	0	81941	-
chrfrag2a_8a	86726165	86979440	scaffold1279	0	253275	-	chrfrag2d	1132449	1385724	scaffold1279	0	253275	+
NA	NA	NA	NA	NA	NA	NA	chrfrag2d	1385824	1457981	scaffold12606	0	72157	-
NA	NA	NA	NA	NA	NA	NA	chrfrag2d	1458081	1582414	scaffold8189	0	124333	+
NA	NA	NA	NA	NA	NA	NA	chrfrag2d	1582514	1602511	scaffold38079	0	19997	+
NA	NA	NA	NA	NA	NA	NA	chrfrag2d	1602611	1657739	scaffold13902	0	55128	-
NA	NA	NA	NA	NA	NA	NA	chrfrag2d	1657839	1739998	scaffold13831	0	82159	-
NA	NA	NA	NA	NA	NA	NA	chrfrag2d	1740098	1857762	scaffold17404	0	117664	-
chrfrag2a_8a	86481997	86726065	scaffold2339	0	244068	+	chrfrag2d	1857862	2051803	scaffold2339	50127	244068	-
NA	NA	NA	NA	NA	NA	NA	chrfrag2d	2051903	2104335	scaffold12694	0	52432	-
chrfrag2a_8a	86481997	86726065	scaffold2339	0	244068	+	chrfrag2d	2104435	2154562	scaffold2339	0	50127	+
NA	NA	NA	NA	NA	NA	NA	chrfrag2d	2154662	2208450	scaffold12694	52432	106220	+
NA	NA	NA	NA	NA	NA	NA	chrfrag2d	2208550	2241160	scaffold60567	0	32610	+
NA	NA	NA	NA	NA	NA	NA	chrfrag2d	2241260	2258789	scaffold45881	0	17529	+
NA	NA	NA	NA	NA	NA	NA	chrfrag2d	2258889	2279283	scaffold52495	0	20394	-
NA	NA	NA	NA	NA	NA	NA	chrfrag2d	2279383	2296065	scaffold82965	0	16682	-
NA	NA	NA	NA	NA	NA	NA	chrfrag2d	2296165	2359960	scaffold9167	0	63795	+
NA	NA	NA	NA	NA	NA	NA	chrfrag2d	2360060	2393538	scaffold77240	0	33478	+
NA	NA	NA	NA	NA	NA	NA	chrfrag2d	2393638	2429315	scaffold38593	0	35677	-
NA	NA	NA	NA	NA	NA	NA	chrfrag2d	2429415	2465991	scaffold19354	0	36576	-
NA	NA	NA	NA	NA	NA	NA	chrfrag2d	2466091	2581958	scaffold14109	0	115867	-
NA	NA	NA	NA	NA	NA	NA	chrfrag2d	2582058	2633502	scaffold20280	0	51444	-
NA	NA	NA	NA	NA	NA	NA	chrfrag2d	2633602	2657059	scaffold48461	0	23457	+
NA	NA	NA	NA	NA	NA	NA	chrfrag2d	2657159	2688045	scaffold49737	0	30886	-
NA	NA	NA	NA	NA	NA	NA	chrfrag2d	2688145	2741608	scaffold17248	0	53463	-
NA	NA	NA	NA	NA	NA	NA	chrfrag2d	2741708	2806604	scaffold26767	0	64896	-
NA	NA	NA	NA	NA	NA	NA	chrfrag2d	2806704	2838830	scaffold7971	0	32126	+
NA	NA	NA	NA	NA	NA	NA	chrfrag2d	2838930	2910246	scaffold25372	0	71316	+
NA	NA	NA	NA	NA	NA	NA	chrfrag2d	2910346	2929713	scaffold14490	0	19367	+
NA	NA	NA	NA	NA	NA	NA	chrfrag2d	2929813	2968901	scaffold44539	0	39088	-
NA	NA	NA	NA	NA	NA	NA	chrfrag2d	2969001	3004498	scaffold31197	0	35497	+
NA	NA	NA	NA	NA	NA	NA	chrfrag2d	3004598	3028259	scaffold58936	0	23661	+
NA	NA	NA	NA	NA	NA	NA	chrfrag2d	3028359	3065417	scaffold1769	0	37058	+
NA	NA	NA	NA	NA	NA	NA	chrfrag2d	3065517	3108522	scaffold9577	0	43005	-
NA	NA	NA	NA	NA	NA	NA	chrfrag2d	3108622	3136543	scaffold111665	0	27921	+
NA	NA	NA	NA	NA	NA	NA	chrfrag2d	3136643	3147965	scaffold107415	0	11322	+
NA	NA	NA	NA	NA	NA	NA	chrfrag2d	3148065	3279798	scaffold8225	0	131733	-
NA	NA	NA	NA	NA	NA	NA	chrfrag2d	3279898	3300893	scaffold67829	0	20995	+
NA	NA	NA	NA	NA	NA	NA	chrfrag2d	3300993	3402227	scaffold17167	0	101234	+
NA	NA	NA	NA	NA	NA	NA	chrfrag2d	3402327	3480801	scaffold10334	0	78474	+
NA	NA	NA	NA	NA	NA	NA	chrfrag2d	3480901	3601825	scaffold20256	0	120924	+
NA	NA	NA	NA	NA	NA	NA	chrfrag2d	3601925	3697208	scaffold13841	0	95283	-
chrfrag2a_8a	85762886	86481897	scaffold962	0	719011	-	chrfrag2d	3697308	4416319	scaffold962	0	719011	+
chrfrag2a_8a	85272187	85762786	scaffold16061	0	490599	+	chrfrag2d	4416419	4907018	scaffold16061	0	490599	-
NA	NA	NA	NA	NA	NA	NA	chrfrag2d	4907118	4958168	scaffold30975	0	51050	-
NA	NA	NA	NA	NA	NA	NA	chrfrag2d	4958268	5082216	scaffold8	0	123948	+
NA	NA	NA	NA	NA	NA	NA	chrfrag2d	5082316	5097362	scaffold9320	0	15046	+
NA	NA	NA	NA	NA	NA	NA	chrfrag2d	5097462	5193587	scaffold22580	0	96125	+
NA	NA	NA	NA	NA	NA	NA	chrfrag2d	5193687	5224273	scaffold19542	0	30586	+
NA	NA	NA	NA	NA	NA	NA	chrfrag2d	5224373	5330886	scaffold23230	0	106513	-
chrfrag2a_8a	85116562	85272087	scaffold15251	0	155525	-	chrfrag2d	5330986	5486511	scaffold15251	0	155525	+
chrfrag2a_8a	84842757	85116462	scaffold11512	0	273705	-	chrfrag2d	5486611	5760316	scaffold11512	0	273705	+
NA	NA	NA	NA	NA	NA	NA	chrfrag2d	5760416	5846010	scaffold10497	0	85594	+
chrfrag2a_8a	84665766	84842657	scaffold3228	0	176891	-	chrfrag2d	5846110	6023001	scaffold3228	0	176891	+
NA	NA	NA	NA	NA	NA	NA	chrfrag2d	6023101	6105659	scaffold27060	0	82558	-
NA	NA	NA	NA	NA	NA	NA	chrfrag2d	6105759	6141538	scaffold19361	0	35779	-
NA	NA	NA	NA	NA	NA	NA	chrfrag2d	6141638	6171326	scaffold3241	0	29688	-
NA	NA	NA	NA	NA	NA	NA	chrfrag2d	6171426	6201117	scaffold16842	0	29691	-
NA	NA	NA	NA	NA	NA	NA	chrfrag2d	6201217	6256710	scaffold19829	0	55493	+
NA	NA	NA	NA	NA	NA	NA	chrfrag2d	6256810	6379496	scaffold13135	0	122686	+
chrfrag2a_8a	84512484	84665666	scaffold700	0	153182	-	chrfrag2d	6379596	6532778	scaffold700	0	153182	+
NA	NA	NA	NA	NA	NA	NA	chrfrag2d	6532778	6587266	scaffold27757	5	54493	+
NA	NA	NA	NA	NA	NA	NA	chrfrag2d	6587366	6664819	scaffold90	0	77453	-
NA	NA	NA	NA	NA	NA	NA	chrfrag2d	6664919	6738711	scaffold15385	0	73792	-
NA	NA	NA	NA	NA	NA	NA	chrfrag2d	6738711	6766670	scaffold48694	0	27959	-
chrfrag2a_8a	84318224	84512384	scaffold974	0	194160	+	chrfrag2d	6766770	6960930	scaffold974	0	194160	-
NA	NA	NA	NA	NA	NA	NA	chrfrag2e	0	135887	scaffold15786	0	135887	-
NA	NA	NA	NA	NA	NA	NA	chrfrag2e	135887	182163	scaffold4574	0	46276	-
NA	NA	NA	NA	NA	NA	NA	chrfrag2e	182263	199802	scaffold41327	0	17539	+
chrfrag2a_8a	84089232	84318124	scaffold4080	0	228892	+	chrfrag2e	199902	428794	scaffold4080	0	228892	-
NA	NA	NA	NA	NA	NA	NA	chrfrag2e	428894	493595	scaffold3242	0	64701	-
NA	NA	NA	NA	NA	NA	NA	chrfrag2e	493695	510393	scaffold69289	0	16698	-
NA	NA	NA	NA	NA	NA	NA	chrfrag2e	510493	532856	scaffold15694	0	22363	+
NA	NA	NA	NA	NA	NA	NA	chrfrag2e	532956	546285	scaffold43636	0	13329	-
NA	NA	NA	NA	NA	NA	NA	chrfrag2e	546385	603490	scaffold4390	0	57105	-
NA	NA	NA	NA	NA	NA	NA	chrfrag2e	603590	632974	scaffold13320	0	29384	+
NA	NA	NA	NA	NA	NA	NA	chrfrag2e	633074	683316	scaffold934	0	50242	-
NA	NA	NA	NA	NA	NA	NA	chrfrag2e	683416	780560	scaffold16446	0	97144	+
chrfrag2a_8a	83931344	84089132	scaffold1932	0	157788	-	chrfrag2e	780660	938448	scaffold1932	0	157788	+
NA	NA	NA	NA	NA	NA	NA	chrfrag2e	938548	1042068	scaffold30436	0	103520	-
NA	NA	NA	NA	NA	NA	NA	chrfrag2e	1042168	1109605	scaffold4124	0	67437	-
NA	NA	NA	NA	NA	NA	NA	chrfrag2e	1109705	1185320	scaffold47018	0	75615	+
NA	NA	NA	NA	NA	NA	NA	chrfrag2e	1185420	1207227	scaffold37620	0	21807	-
chrfrag2a_8a	83638997	83931244	scaffold8532	0	292247	-	chrfrag2e	1207327	1297068	scaffold8532	0	89741	+
chrfrag2a_8a	83638997	83931244	scaffold8532	0	292247	-	chrfrag2e	1297168	1321691	scaffold8532	89741	114264	-
chrfrag2a_8a	83638997	83931244	scaffold8532	0	292247	-	chrfrag2e	1321791	1499774	scaffold8532	114264	292247	+
NA	NA	NA	NA	NA	NA	NA	chrfrag2e	1499874	1520178	scaffold17705	0	20304	-
chrfrag2a_8a	83363357	83638897	scaffold951	0	275540	-	chrfrag2e	1520278	1795818	scaffold951	0	275540	+
NA	NA	NA	NA	NA	NA	NA	chrfrag2e	1795918	1908787	scaffold15384	0	112869	-
chrfrag2a_8a	82907524	83363257	scaffold803	0	455733	+	chrfrag2e	1908887	2364620	scaffold803	0	455733	-
NA	NA	NA	NA	NA	NA	NA	chrfrag2e	2364720	2479803	scaffold5878	0	115083	-
chrfrag2a_8a	82514235	82907424	scaffold3162	0	393189	-	chrfrag2e	2479903	2873092	scaffold3162	0	393189	+
NA	NA	NA	NA	NA	NA	NA	chrfrag2e	2873192	2904977	scaffold39451	0	31785	+
NA	NA	NA	NA	NA	NA	NA	chrfrag2e	2905077	3012328	scaffold25466	0	107251	+
NA	NA	NA	NA	NA	NA	NA	chrfrag2e	3012428	3040241	scaffold47496	0	27813	+
NA	NA	NA	NA	NA	NA	NA	chrfrag2e	3040341	3070982	scaffold22964	0	30641	-
NA	NA	NA	NA	NA	NA	NA	chrfrag2e	3071082	3091067	scaffold30210	0	19985	-
NA	NA	NA	NA	NA	NA	NA	chrfrag2e	3091167	3114023	scaffold28733	0	22856	-
NA	NA	NA	NA	NA	NA	NA	chrfrag2e	3114123	3148399	scaffold9140	0	34276	+
chrfrag2a_8a	82285678	82514135	scaffold4228	0	228457	-	chrfrag2e	3148499	3376956	scaffold4228	0	228457	+
NA	NA	NA	NA	NA	NA	NA	chrfrag2e	3377056	3439434	scaffold10812	0	62378	-
NA	NA	NA	NA	NA	NA	NA	chrfrag2e	3439534	3453237	scaffold12937	0	13703	+
NA	NA	NA	NA	NA	NA	NA	chrfrag2e	3453337	3540602	scaffold14854	0	87265	+
NA	NA	NA	NA	NA	NA	NA	chrfrag2e	3540702	3576217	scaffold19505	0	35515	-
NA	NA	NA	NA	NA	NA	NA	chrfrag2e	3576317	3618570	scaffold26557	0	42253	-
NA	NA	NA	NA	NA	NA	NA	chrfrag2e	3618670	3655013	scaffold72634	0	36343	-
NA	NA	NA	NA	NA	NA	NA	chrfrag2e	3655113	3712663	scaffold25778	0	57550	+
NA	NA	NA	NA	NA	NA	NA	chrfrag2e	3712763	3787601	scaffold10687	0	74838	-
NA	NA	NA	NA	NA	NA	NA	chrfrag2e	3787701	3933974	scaffold13889	0	146273	+
NA	NA	NA	NA	NA	NA	NA	chrfrag2e	3934074	3958860	scaffold5589	0	24786	-
chrfrag2a_8a	82126059	82285578	scaffold4661	0	159519	+	chrfrag2e	3958960	4118479	scaffold4661	0	159519	-
NA	NA	NA	NA	NA	NA	NA	chrfrag2e	4118579	4213946	scaffold10956	0	95367	-
NA	NA	NA	NA	NA	NA	NA	chrfrag2e	4214046	4242317	scaffold28574	0	28271	+
chrfrag2a_8a	81943571	82125959	scaffold24894	0	182388	-	chrfrag2e	4242417	4424805	scaffold24894	0	182388	+
NA	NA	NA	NA	NA	NA	NA	chrfrag2e	4424905	4487475	scaffold10549	0	62570	+
NA	NA	NA	NA	NA	NA	NA	chrfrag2e	4487575	4583265	scaffold16846	0	95690	-
NA	NA	NA	NA	NA	NA	NA	chrfrag2e	4583365	4701311	scaffold6127	0	117946	+
NA	NA	NA	NA	NA	NA	NA	chrfrag2e	4701411	4757656	scaffold14355	0	56245	+
NA	NA	NA	NA	NA	NA	NA	chrfrag2e	4757756	4794946	scaffold7281	0	37190	-
NA	NA	NA	NA	NA	NA	NA	chrfrag2e	4795046	4887676	scaffold11922	0	92630	-
NA	NA	NA	NA	NA	NA	NA	chrfrag2e	4887776	4917461	scaffold12255	0	29685	+
NA	NA	NA	NA	NA	NA	NA	chrfrag2e	4917561	4987859	scaffold64313	0	70298	-
NA	NA	NA	NA	NA	NA	NA	chrfrag2e	4987959	5015971	scaffold15229	0	28012	+
NA	NA	NA	NA	NA	NA	NA	chrfrag2e	5016071	5113318	scaffold23067	0	97247	-
chrfrag2a_8a	80123691	80425436	scaffold1018	0	301745	+	chrfrag2f	0	241708	scaffold1018	60037	301745	+
NA	NA	NA	NA	NA	NA	NA	chrfrag2f	241808	280186	scaffold15749	0	38378	-
NA	NA	NA	NA	NA	NA	NA	chrfrag2f	280286	358411	scaffold5687	0	78125	+
NA	NA	NA	NA	NA	NA	NA	chrfrag2f	358511	372966	scaffold36086	0	14455	+
NA	NA	NA	NA	NA	NA	NA	chrfrag2f	373066	452283	scaffold12221	0	79217	-
chrfrag2a_8a	80425536	80764563	scaffold10672	0	339027	+	chrfrag2f	452383	791410	scaffold10672	0	339027	+
chrfrag2a_8a	80764663	81440554	scaffold2122	0	675891	+	chrfrag2f	791510	1467401	scaffold2122	0	675891	+
chrfrag2a_8a	81440654	81703304	scaffold16588	0	262650	-	chrfrag2f	1467501	1730151	scaffold16588	0	262650	-
NA	NA	NA	NA	NA	NA	NA	chrfrag2f	1730251	1792115	scaffold1494	0	61864	+
NA	NA	NA	NA	NA	NA	NA	chrfrag2f	1792215	1852172	scaffold34306	0	59957	+
chrfrag2a_8a	81703404	81943471	scaffold8401	0	240067	-	chrfrag2f	1852272	2092339	scaffold8401	0	240067	-
NA	NA	NA	NA	NA	NA	NA	chrfrag2f	2092439	2173245	scaffold12468	0	80806	+
NA	NA	NA	NA	NA	NA	NA	chrfrag2g	0	86761	scaffold14699	0	86761	+
chrfrag2a_8a	79550346	79958808	scaffold1043	0	408462	-	chrfrag2g	86861	495323	scaffold1043	0	408462	-
NA	NA	NA	NA	NA	NA	NA	chrfrag2g	495423	509591	scaffold92598	0	14168	-
NA	NA	NA	NA	NA	NA	NA	chrfrag2g	509691	574823	scaffold25784	0	65132	-
chrfrag2a_8a	79958908	80123591	scaffold10680	0	164683	+	chrfrag2g	574923	739606	scaffold10680	0	164683	+
NA	NA	NA	NA	NA	NA	NA	chrfrag2g	739706	823978	scaffold21549	0	84272	+
NA	NA	NA	NA	NA	NA	NA	chrfrag2g	824078	841847	scaffold88519	0	17769	-
NA	NA	NA	NA	NA	NA	NA	chrfrag2g	841947	856190	scaffold42390	0	14243	-
NA	NA	NA	NA	NA	NA	NA	chrfrag2g	856290	872408	scaffold15067	0	16118	+
NA	NA	NA	NA	NA	NA	NA	chrfrag2g	872508	890059	scaffold18573	0	17551	-
NA	NA	NA	NA	NA	NA	NA	chrfrag2g	890159	920393	scaffold23534	0	30234	+
NA	NA	NA	NA	NA	NA	NA	chrfrag2g	920493	1074088	scaffold13598	0	153595	+
NA	NA	NA	NA	NA	NA	NA	chrfrag2g	1074188	1087454	scaffold52094	0	13266	+
NA	NA	NA	NA	NA	NA	NA	chrfrag2g	1087554	1236576	scaffold1461	0	149022	-
chrfrag2a_8a	80123691	80425436	scaffold1018	0	301745	+	chrfrag2g	1236676	1296713	scaffold1018	0	60037	+
NA	NA	NA	NA	NA	NA	NA	chrfrag2h	0	107379	scaffold2210	0	107379	+
NA	NA	NA	NA	NA	NA	NA	chrfrag2h	107479	119446	scaffold58168	0	11967	+
NA	NA	NA	NA	NA	NA	NA	chrfrag2h	119546	186887	scaffold18539	0	67341	-
NA	NA	NA	NA	NA	NA	NA	chrfrag2h	186987	291798	scaffold19957	0	104811	-
NA	NA	NA	NA	NA	NA	NA	chrfrag2h	291898	393947	scaffold12717	0	102049	+
chrfrag2a_8a	79287442	79550246	scaffold7771	0	262804	+	chrfrag2h	394047	656851	scaffold7771	0	262804	-
NA	NA	NA	NA	NA	NA	NA	chrfrag2h	656951	727096	scaffold91324	0	70145	-
NA	NA	NA	NA	NA	NA	NA	chrfrag2h	727196	786325	scaffold108229	0	59129	+
NA	NA	NA	NA	NA	NA	NA	chrfrag2h	786425	896615	scaffold2053	0	110190	-
chrfrag2a_8a	78988229	79287342	scaffold3013	0	299113	-	chrfrag2h	896715	1195828	scaffold3013	0	299113	+
NA	NA	NA	NA	NA	NA	NA	chrfrag2h	1195928	1324082	scaffold509	0	128154	+
NA	NA	NA	NA	NA	NA	NA	chrfrag2h	1324082	1387357	scaffold11744	0	63275	-
NA	NA	NA	NA	NA	NA	NA	chrfrag2h	1387457	1406937	scaffold101561	0	19480	+
NA	NA	NA	NA	NA	NA	NA	chrfrag2h	1407037	1426265	scaffold26272	0	19228	+
NA	NA	NA	NA	NA	NA	NA	chrfrag2h	1426365	1497312	scaffold16077	0	70947	-
NA	NA	NA	NA	NA	NA	NA	chrfrag2h	1497412	1533753	scaffold2603	0	36341	+
NA	NA	NA	NA	NA	NA	NA	chrfrag2h	1533753	1597488	scaffold43481	0	63735	-
NA	NA	NA	NA	NA	NA	NA	chrfrag2h	1597588	1641698	scaffold63863	0	44110	+
chrfrag2a_8a	78793567	78988129	scaffold13879	0	194562	+	chrfrag2h	1641798	1836360	scaffold13879	0	194562	-
NA	NA	NA	NA	NA	NA	NA	chrfrag2h	1836460	1861723	scaffold47098	0	25263	+
NA	NA	NA	NA	NA	NA	NA	chrfrag2h	1861823	1893485	scaffold23505	0	31662	+
NA	NA	NA	NA	NA	NA	NA	chrfrag2h	1893585	2019810	scaffold3131	0	126225	+
chrfrag2a_8a	78437608	78793467	scaffold3552	0	355859	-	chrfrag2h	2019910	2375769	scaffold3552	0	355859	+
NA	NA	NA	NA	NA	NA	NA	chrfrag2h	2375869	2446231	scaffold21925	0	70362	+
NA	NA	NA	NA	NA	NA	NA	chrfrag2h	2446331	2549279	scaffold2985	0	102948	+
chrfrag2a_8a	77977169	78437508	scaffold366	0	460339	-	chrfrag2h	2549379	3009718	scaffold366	0	460339	+
NA	NA	NA	NA	NA	NA	NA	chrfrag2h	3009818	3057109	scaffold11283	0	47291	-
chrfrag3	70638240	71134018	scaffold199	0	495778	+	chrfrag2h	3057209	3207332	scaffold199	0	150123	-
NA	NA	NA	NA	NA	NA	NA	chrfrag2h	3207432	3241825	scaffold27352	0	34393	-
chrfrag2a_8a	77456979	77977069	scaffold561	0	520090	+	chrfrag2h	3241925	3762015	scaffold561	0	520090	-
NA	NA	NA	NA	NA	NA	NA	chrfrag2h	3762115	3876868	scaffold12611	0	114753	-
chrfrag2a_8a	77137937	77456879	scaffold2434	0	318942	+	chrfrag2h	3876968	4169915	scaffold2434	25995	318942	-
NA	NA	NA	NA	NA	NA	NA	chrfrag2h	4170015	4316939	scaffold33656	0	146924	-
NA	NA	NA	NA	NA	NA	NA	chrfrag2h	4317039	4365431	scaffold35363	0	48392	-
chrfrag2a_8a	76905826	77137837	scaffold406	0	232011	+	chrfrag2h	4365531	4597542	scaffold406	0	232011	-
NA	NA	NA	NA	NA	NA	NA	chrfrag2h	4597642	4654796	scaffold7611	0	57154	+
chrfrag2a_8a	76697549	76905726	scaffold6095	0	208177	-	chrfrag2h	4654896	4863134	scaffold6095	0	208238	+
chrfrag2a_8a	76309492	76697549	scaffold2238	0	388057	-	chrfrag2h	4863134	5251130	scaffold2238	61	388057	+
NA	NA	NA	NA	NA	NA	NA	chrfrag2h	5251230	5274471	scaffold21111	0	23241	-
NA	NA	NA	NA	NA	NA	NA	chrfrag2h	5274571	5293277	scaffold35157	0	18706	+
NA	NA	NA	NA	NA	NA	NA	chrfrag2h	5293377	5442682	scaffold12778	0	149305	+
chrfrag2a_8a	75987980	76309392	scaffold12921	0	321412	+	chrfrag2h	5442782	5764194	scaffold12921	0	321412	-
chrfrag2a_8a	75610368	75987880	scaffold11270	0	377512	+	chrfrag2h	5764294	6141806	scaffold11270	0	377512	-
chrfrag2a_8a	75209563	75610268	scaffold2915	0	400705	-	chrfrag2h	6141906	6542611	scaffold2915	0	400705	-
chrfrag2a_8a	74692808	75209463	scaffold1218	0	516655	-	chrfrag2h	6542611	7059205	scaffold1218	61	516655	+
chrfrag2a_8a	74420156	74692708	scaffold2240	0	272552	-	chrfrag2h	7059305	7331857	scaffold2240	0	272552	+
chrfrag2a_8a	74231134	74420056	scaffold1306	0	188922	-	chrfrag2h	7331957	7520879	scaffold1306	0	188922	+
chrfrag2a_8a	73581866	74231034	scaffold71	0	649168	-	chrfrag2h	7520979	8170147	scaffold71	0	649168	+
chrfrag2a_8a	73054290	73581766	scaffold6152	0	527476	+	chrfrag2h	8170247	8697723	scaffold6152	0	527476	-
chrfrag2a_8a	72817086	73054190	scaffold9580	0	237104	-	chrfrag2h	8697823	8934927	scaffold9580	0	237104	+
NA	NA	NA	NA	NA	NA	NA	chrfrag2h	8935027	9070907	scaffold7489	0	135880	-
NA	NA	NA	NA	NA	NA	NA	chrfrag2h	9071007	9088632	scaffold3023	0	17625	-
NA	NA	NA	NA	NA	NA	NA	chrfrag2h	9088732	9214902	scaffold2126	0	126170	-
chrfrag2a_8a	72607783	72816986	scaffold12131	0	209203	+	chrfrag2h	9215002	9424205	scaffold12131	0	209203	-
NA	NA	NA	NA	NA	NA	NA	chrfrag2h	9424305	9531127	scaffold9616	0	106822	+
chrfrag2a_8a	72380685	72607683	scaffold4353	0	226998	-	chrfrag2h	9531227	9758225	scaffold4353	0	226998	+
chrfrag2a_8a	77137937	77456879	scaffold2434	0	318942	+	chrfrag2i	0	25995	scaffold2434	0	25995	+
NA	NA	NA	NA	NA	NA	NA	chrfrag2j	0	70600	scaffold6204	0	70600	+
NA	NA	NA	NA	NA	NA	NA	chrfrag2j	70700	97330	scaffold45499	0	26630	+
NA	NA	NA	NA	NA	NA	NA	chrfrag2j	97430	123669	scaffold23603	0	26239	-
chrfrag2a_8a	72091096	72380585	scaffold3188	0	289489	-	chrfrag2j	123669	413097	scaffold3188	61	289489	+
NA	NA	NA	NA	NA	NA	NA	chrfrag2j	413197	443664	scaffold15550	0	30467	+
chrfrag2a_8a	71371870	72090996	scaffold1369	0	719126	-	chrfrag2j	443764	1162890	scaffold1369	0	719126	+
NA	NA	NA	NA	NA	NA	NA	chrfrag2j	1162890	1217527	scaffold37037	0	54637	-
chrfrag2a_8a	71034892	71371770	scaffold4407	0	336878	-	chrfrag2j	1217627	1554505	scaffold4407	0	336878	+
NA	NA	NA	NA	NA	NA	NA	chrfrag2j	1554605	1585097	scaffold59477	0	30492	-
NA	NA	NA	NA	NA	NA	NA	chrfrag2j	1585197	1598661	scaffold57990	0	13464	+
NA	NA	NA	NA	NA	NA	NA	chrfrag2j	1598761	1636080	scaffold12130	0	37319	+
NA	NA	NA	NA	NA	NA	NA	chrfrag2j	1636180	1775620	scaffold6350	0	139440	-
NA	NA	NA	NA	NA	NA	NA	chrfrag2j	1775720	1941612	scaffold8856	0	165892	+
chrfrag2a_8a	70547516	71034792	scaffold597	61	487337	+	chrfrag2j	1941712	2429049	scaffold597	0	487337	-
chrfrag2a_8a	70187299	70547516	scaffold3674	0	360217	-	chrfrag2j	2429049	2789205	scaffold3674	61	360217	+
NA	NA	NA	NA	NA	NA	NA	chrfrag2j	2789305	2857492	scaffold26861	0	68187	-
NA	NA	NA	NA	NA	NA	NA	chrfrag2j	2857592	2932110	scaffold82737	0	74518	+
chrfrag2a_8a	69888957	70187199	scaffold9241	0	298242	-	chrfrag2j	2932210	3230452	scaffold9241	0	298242	+
chrfrag2a_8a	69694463	69888857	scaffold2748	61	194455	+	chrfrag2j	3230552	3425007	scaffold2748	0	194455	-
chrfrag2a_8a	68961192	69694463	scaffold4622	0	733271	+	chrfrag2j	3425007	3592666	scaffold4622	565551	733210	-
chrfrag2a_8a	68961192	69694463	scaffold4622	0	733271	+	chrfrag2j	3592766	3608082	scaffold4622	550235	565551	+
chrfrag2a_8a	68961192	69694463	scaffold4622	0	733271	+	chrfrag2j	3608182	4158417	scaffold4622	0	550235	-
chrfrag2a_8a	68441139	68961092	scaffold1610	0	519953	-	chrfrag2j	4158517	4667035	scaffold1610	0	508518	+
chrfrag2a_8a	68441139	68961092	scaffold1610	0	519953	-	chrfrag2j	4667135	4678570	scaffold1610	508518	519953	-
NA	NA	NA	NA	NA	NA	NA	chrfrag2j	4678670	4735754	scaffold21869	0	57084	+
chrfrag2a_8a	68105140	68441039	scaffold6065	0	335899	+	chrfrag2j	4735854	5071753	scaffold6065	0	335899	-
chrfrag2a_8a	67691671	68105040	scaffold1140	0	413369	+	chrfrag2j	5071853	5485222	scaffold1140	0	413369	-
NA	NA	NA	NA	NA	NA	NA	chrfrag2j	5485322	5496728	scaffold84329	0	11406	+
NA	NA	NA	NA	NA	NA	NA	chrfrag2j	5496828	5580655	scaffold1927	0	83827	-
NA	NA	NA	NA	NA	NA	NA	chrfrag2j	5580755	5623639	scaffold24287	0	42884	-
NA	NA	NA	NA	NA	NA	NA	chrfrag2j	5623739	5701860	scaffold12897	0	78121	+
NA	NA	NA	NA	NA	NA	NA	chrfrag2j	5701960	5718150	scaffold10818	0	16190	-
NA	NA	NA	NA	NA	NA	NA	chrfrag2j	5718250	5735453	scaffold55366	0	17203	+
NA	NA	NA	NA	NA	NA	NA	chrfrag2j	5735553	5788048	scaffold13732	0	52495	+
chrfrag2a_8a	67494856	67691571	scaffold2438	0	196715	+	chrfrag2j	5788148	5808558	scaffold2438	176305	196715	-
chrfrag2a_8a	67494856	67691571	scaffold2438	0	196715	+	chrfrag2j	5808658	5968098	scaffold2438	0	159440	-
chrfrag2a_8a	66659401	67494756	scaffold1555	0	835355	-	chrfrag2j	5968198	6362413	scaffold1555	0	394215	+
chrfrag2b	66671378	67050357	scaffold2383	0	378979	+	chrfrag2j	6362513	6741492	scaffold2383	0	378979	-
chrfrag2b	66501723	66671278	scaffold10024	0	169555	-	chrfrag2j	6741592	6911147	scaffold10024	0	169555	+
chrfrag2b	66071263	66501623	scaffold3476	0	430360	+	chrfrag2j	6911247	7341607	scaffold3476	0	430360	-
NA	NA	NA	NA	NA	NA	NA	chrfrag2j	7341707	7407067	scaffold26962	0	65360	-
chrfrag2b	65817535	66071163	scaffold13735	0	253628	-	chrfrag2j	7407167	7660795	scaffold13735	0	253628	+
NA	NA	NA	NA	NA	NA	NA	chrfrag2j	7660895	7848666	scaffold4988	0	187771	-
chrfrag2b	65542621	65817435	scaffold9357	0	274814	+	chrfrag2j	7848666	8123419	scaffold9357	0	274753	-
chrfrag2b	64900808	65542521	scaffold190	0	641713	-	chrfrag2j	8123519	8765232	scaffold190	0	641713	+
NA	NA	NA	NA	NA	NA	NA	chrfrag2j	8765332	8813181	scaffold23228	0	47849	+
NA	NA	NA	NA	NA	NA	NA	chrfrag2j	8813181	8865280	scaffold18669	0	52099	-
chrfrag2b	64560909	64900708	scaffold10794	0	339799	-	chrfrag2j	8865380	9205179	scaffold10794	0	339799	+
NA	NA	NA	NA	NA	NA	NA	chrfrag2j	9205279	9352906	scaffold1045	0	147627	-
NA	NA	NA	NA	NA	NA	NA	chrfrag2j	9353006	9388972	scaffold9359	0	35966	-
chrfrag2b	64037985	64560809	scaffold359	0	522824	+	chrfrag2j	9389072	9911896	scaffold359	0	522824	-
NA	NA	NA	NA	NA	NA	NA	chrfrag2j	9911996	9999480	scaffold17389	0	87484	+
NA	NA	NA	NA	NA	NA	NA	chrfrag2j	9999580	10050078	scaffold52876	0	50498	-
chrfrag2b	63581157	64037885	scaffold373	0	456728	+	chrfrag2j	10050178	10506906	scaffold373	0	456728	-
chrfrag2b	63188327	63581057	scaffold9060	0	392730	+	chrfrag2j	10507006	10899736	scaffold9060	0	392730	-
NA	NA	NA	NA	NA	NA	NA	chrfrag2j	10899836	10937475	scaffold11787	0	37639	+
chrfrag2b	62969485	63188227	scaffold1387	0	218742	+	chrfrag2j	10937575	11156317	scaffold1387	0	218742	-
NA	NA	NA	NA	NA	NA	NA	chrfrag2j	11156417	11203422	scaffold50247	0	47005	+
NA	NA	NA	NA	NA	NA	NA	chrfrag2j	11203522	11240260	scaffold30654	0	36738	+
chrfrag2b	62773158	62969385	scaffold13321	0	196227	+	chrfrag2j	11240360	11436587	scaffold13321	0	196227	-
chrfrag2b	62227550	62773058	scaffold1290	0	545508	-	chrfrag2j	11436687	11982195	scaffold1290	0	545508	+
chrfrag2b	61810800	62227450	scaffold3978	0	416650	-	chrfrag2j	11982295	12398945	scaffold3978	0	416650	+
NA	NA	NA	NA	NA	NA	NA	chrfrag2j	12399045	12456763	scaffold1005	0	57718	-
NA	NA	NA	NA	NA	NA	NA	chrfrag2j	12456863	12503247	scaffold37943	0	46384	+
NA	NA	NA	NA	NA	NA	NA	chrfrag2j	12503347	12596749	scaffold33053	0	93402	-
NA	NA	NA	NA	NA	NA	NA	chrfrag2j	12596849	12735339	scaffold12523	0	138490	+
NA	NA	NA	NA	NA	NA	NA	chrfrag2j	12735439	12880570	scaffold1395	0	145131	+
NA	NA	NA	NA	NA	NA	NA	chrfrag2j	12880670	13029528	scaffold8707	0	148858	+
chrfrag2b	61578052	61810700	scaffold7656	0	232648	+	chrfrag2j	13029628	13262276	scaffold7656	0	232648	-
NA	NA	NA	NA	NA	NA	NA	chrfrag2j	13262376	13312297	scaffold4782	0	49921	+
NA	NA	NA	NA	NA	NA	NA	chrfrag2j	13312397	13361137	scaffold27106	0	48740	+
chrfrag2b	61390502	61577952	scaffold10952	0	187450	+	chrfrag2j	13361237	13548687	scaffold10952	0	187450	-
NA	NA	NA	NA	NA	NA	NA	chrfrag2j	13548787	13575539	scaffold80100	0	26752	+
NA	NA	NA	NA	NA	NA	NA	chrfrag2j	13575639	13590214	scaffold47576	0	14575	+
chrfrag2b	61222721	61390402	scaffold9532	0	167681	+	chrfrag2j	13590314	13757995	scaffold9532	0	167681	-
NA	NA	NA	NA	NA	NA	NA	chrfrag2j	13758095	13866685	scaffold23326	0	108590	+
NA	NA	NA	NA	NA	NA	NA	chrfrag2j	13866785	13965657	scaffold3980	0	98872	+
NA	NA	NA	NA	NA	NA	NA	chrfrag2j	13965657	14068276	scaffold18165	0	102619	-
NA	NA	NA	NA	NA	NA	NA	chrfrag2j	14068276	14119557	scaffold73945	57	51338	+
NA	NA	NA	NA	NA	NA	NA	chrfrag2j	14119657	14254439	scaffold4334	0	134782	+
NA	NA	NA	NA	NA	NA	NA	chrfrag2j	14254539	14277674	scaffold25796	0	23135	-
NA	NA	NA	NA	NA	NA	NA	chrfrag2j	14277774	14356903	scaffold25132	0	79129	-
NA	NA	NA	NA	NA	NA	NA	chrfrag2j	14357003	14390531	scaffold27275	0	33528	+
NA	NA	NA	NA	NA	NA	NA	chrfrag2j	14390631	14408157	scaffold19326	30964	48490	+
chrfrag2a_8a	67494856	67691571	scaffold2438	0	196715	+	chrfrag2k	0	16865	scaffold2438	159440	176305	+
NA	NA	NA	NA	NA	NA	NA	chrfrag2l	0	36284	scaffold28349	0	36284	+
chrfrag2b	57978343	58258391	scaffold2706	0	280048	+	chrfrag2m	0	130113	scaffold2706	149935	280048	+
chrfrag2b	58258491	58947420	scaffold7962	0	688929	+	chrfrag2m	130213	819142	scaffold7962	0	688929	+
NA	NA	NA	NA	NA	NA	NA	chrfrag2m	819242	903184	scaffold5731	0	83942	+
chrfrag2b	58947520	59133952	scaffold4656	0	186432	-	chrfrag2m	903284	1089716	scaffold4656	0	186432	-
NA	NA	NA	NA	NA	NA	NA	chrfrag2m	1089816	1101668	scaffold784	0	11852	+
NA	NA	NA	NA	NA	NA	NA	chrfrag2m	1101768	1112364	scaffold55705	0	10596	+
NA	NA	NA	NA	NA	NA	NA	chrfrag2m	1112464	1178040	scaffold18146	0	65576	+
chrfrag2b	59134052	59534857	scaffold3928	0	400805	+	chrfrag2m	1178140	1578945	scaffold3928	0	400805	+
NA	NA	NA	NA	NA	NA	NA	chrfrag2m	1579045	1610240	scaffold78338	0	31195	-
chrfrag2b	59534957	59768831	scaffold141	0	233874	+	chrfrag2m	1610340	1844214	scaffold141	0	233874	+
NA	NA	NA	NA	NA	NA	NA	chrfrag2m	1844314	1874801	scaffold18470	0	30487	+
NA	NA	NA	NA	NA	NA	NA	chrfrag2m	1874901	1893460	scaffold10713	0	18559	+
chrfrag2b	59768931	60214628	scaffold1200	0	445697	+	chrfrag2m	1893560	2339257	scaffold1200	0	445697	+
NA	NA	NA	NA	NA	NA	NA	chrfrag2m	2339357	2439466	scaffold17243	0	100109	+
chrfrag2b	60214728	61029908	scaffold829	0	815180	+	chrfrag2m	2439566	3254746	scaffold829	0	815180	+
NA	NA	NA	NA	NA	NA	NA	chrfrag2m	3254846	3301018	scaffold19326	48490	94662	-
NA	NA	NA	NA	NA	NA	NA	chrfrag2m	3301118	3332082	scaffold19326	0	30964	-
NA	NA	NA	NA	NA	NA	NA	chrfrag2m	3332182	3371174	scaffold196	0	38992	-
NA	NA	NA	NA	NA	NA	NA	chrfrag2m	3371274	3388527	scaffold24414	0	17253	-
NA	NA	NA	NA	NA	NA	NA	chrfrag2m	3388627	3474124	scaffold10257	0	85497	+
chrfrag2b	61030008	61222621	scaffold18511	0	192613	+	chrfrag2m	3474224	3666837	scaffold18511	0	192613	+
chrfrag2b	57978343	58258391	scaffold2706	0	280048	+	chrfrag2n	0	149935	scaffold2706	0	149935	-
NA	NA	NA	NA	NA	NA	NA	chrfrag2n	150035	182806	scaffold701	0	32771	+
NA	NA	NA	NA	NA	NA	NA	chrfrag2n	182906	271019	scaffold20910	0	88113	+
NA	NA	NA	NA	NA	NA	NA	chrfrag2n	271119	307592	scaffold39729	0	36473	-
chrfrag2b	57745661	57978243	scaffold15271	0	232582	-	chrfrag2n	307692	540274	scaffold15271	0	232582	+
chrfrag2b	57381209	57745561	scaffold8745	0	364352	+	chrfrag2n	540374	904726	scaffold8745	0	364352	-
chrfrag2b	57200821	57381109	scaffold998	0	180288	-	chrfrag2n	904826	1085114	scaffold998	0	180288	+
NA	NA	NA	NA	NA	NA	NA	chrfrag2n	1085214	1122654	scaffold23274	0	37440	-
chrfrag2b	56693632	57200721	scaffold13299	0	507089	+	chrfrag2n	1122754	1629843	scaffold13299	0	507089	-
NA	NA	NA	NA	NA	NA	NA	chrfrag2n	1629943	1740516	scaffold30002	0	110573	-
chrfrag2b	56321815	56693532	scaffold19327	0	371717	+	chrfrag2n	1740616	2112333	scaffold19327	0	371717	-
NA	NA	NA	NA	NA	NA	NA	chrfrag2o	0	81940	scaffold5736	0	81940	-
chrfrag2b	55976982	56321715	scaffold6713	0	344733	-	chrfrag2o	82040	426773	scaffold6713	0	344733	+
NA	NA	NA	NA	NA	NA	NA	chrfrag2o	426873	471404	scaffold14135	0	44531	-
NA	NA	NA	NA	NA	NA	NA	chrfrag2o	471504	583699	scaffold1968	0	112195	-
NA	NA	NA	NA	NA	NA	NA	chrfrag2o	583799	632175	scaffold818	0	48376	+
chrfrag2b	55641399	55976882	scaffold8734	0	335483	-	chrfrag2o	632275	967758	scaffold8734	0	335483	+
NA	NA	NA	NA	NA	NA	NA	chrfrag2o	967858	1096026	scaffold9960	0	128168	-
NA	NA	NA	NA	NA	NA	NA	chrfrag2o	1096126	1201071	scaffold4137	0	104945	+
chrfrag2b	55458727	55641299	scaffold6843	0	182572	-	chrfrag2o	1201171	1383743	scaffold6843	0	182572	+
chrfrag2b	55243574	55458627	scaffold12784	0	215053	-	chrfrag2o	1383843	1598896	scaffold12784	0	215053	+
chrfrag2b	53100399	53424466	scaffold9923	0	324067	+	chrfrag2p	0	324067	scaffold9923	0	324067	+
chrfrag2b	53424566	54176274	scaffold2805	0	751708	-	chrfrag2p	324167	1075875	scaffold2805	0	751708	-
chrfrag2b	54176374	54501267	scaffold1090	0	324893	-	chrfrag2p	1075975	1400868	scaffold1090	0	324893	-
NA	NA	NA	NA	NA	NA	NA	chrfrag2p	1400968	1428412	scaffold45123	0	27444	+
NA	NA	NA	NA	NA	NA	NA	chrfrag2p	1428512	1441592	scaffold63533	0	13080	-
chrfrag2b	54501367	54659523	scaffold1423	0	158156	-	chrfrag2p	1441692	1599848	scaffold1423	0	158156	-
NA	NA	NA	NA	NA	NA	NA	chrfrag2p	1599948	1729584	scaffold13182	0	129636	-
NA	NA	NA	NA	NA	NA	NA	chrfrag2p	1729684	1770899	scaffold42002	0	41215	+
chrfrag2b	54659623	55243474	scaffold1259	0	583851	+	chrfrag2p	1770999	2354850	scaffold1259	0	583851	+
chrfrag2b	52598128	52889326	scaffold3628	0	291198	+	chrfrag2q	0	291198	scaffold3628	0	291198	+
chrfrag2b	52889426	53100299	scaffold3405	0	210873	+	chrfrag2q	291298	502171	scaffold3405	0	210873	+
NA	NA	NA	NA	NA	NA	NA	chrfrag2r	0	120219	scaffold3608	0	120219	-
NA	NA	NA	NA	NA	NA	NA	chrfrag2r	120319	145083	scaffold20400	0	24764	+
chrfrag2b	52396034	52598028	scaffold7843	0	201994	+	chrfrag2r	145183	347177	scaffold7843	0	201994	-
chrfrag2b	52045928	52395934	scaffold4041	0	350006	+	chrfrag2r	347277	697283	scaffold4041	0	350006	-
NA	NA	NA	NA	NA	NA	NA	chrfrag2r	697383	709784	scaffold981	0	12401	-
chrfrag2b	50203855	51102008	scaffold2764	0	898153	+	chrfrag2s	0	23285	scaffold2764	668856	692141	-
chrfrag2b	50203855	51102008	scaffold2764	0	898153	+	chrfrag2s	23385	229397	scaffold2764	692141	898153	+
NA	NA	NA	NA	NA	NA	NA	chrfrag2s	229397	318818	scaffold8904	61	89543	+
NA	NA	NA	NA	NA	NA	NA	chrfrag2s	318918	384497	scaffold2935	0	65579	-
chrfrag2b	51102108	51261738	scaffold1531	0	159630	+	chrfrag2s	384597	544227	scaffold1531	0	159630	+
NA	NA	NA	NA	NA	NA	NA	chrfrag2s	544327	626207	scaffold10367	0	81880	-
chrfrag2b	51261838	51431570	scaffold14	0	169732	+	chrfrag2s	626307	796039	scaffold14	0	169732	+
NA	NA	NA	NA	NA	NA	NA	chrfrag2s	796039	930987	scaffold2404	5	134953	+
chrfrag2b	51431670	51639767	scaffold808	0	208097	-	chrfrag2s	931087	1139184	scaffold808	0	208097	-
chrfrag2b	51639867	51817079	scaffold7404	0	177212	+	chrfrag2s	1139284	1316496	scaffold7404	0	177212	+
NA	NA	NA	NA	NA	NA	NA	chrfrag2s	1316596	1337344	scaffold124587	0	20748	-
chrfrag2b	51817179	52045828	scaffold2288	0	228649	+	chrfrag2s	1337444	1566093	scaffold2288	0	228649	+
NA	NA	NA	NA	NA	NA	NA	chrfrag2s	1566193	1633586	scaffold7068	0	67393	-
NA	NA	NA	NA	NA	NA	NA	chrfrag2s	1633686	1696673	scaffold28171	0	62987	+
NA	NA	NA	NA	NA	NA	NA	chrfrag2s	1696773	1861907	scaffold5825	0	165134	-
chrfrag2b	49690182	50007683	scaffold271	0	317501	-	chrfrag2t	0	317501	scaffold271	0	317501	-
NA	NA	NA	NA	NA	NA	NA	chrfrag2t	317601	374680	scaffold17671	0	57079	-
chrfrag2b	50007783	50203755	scaffold9641	0	195972	-	chrfrag2t	374780	570752	scaffold9641	0	195972	-
chrfrag2b	50203855	51102008	scaffold2764	0	898153	+	chrfrag2t	570852	1239708	scaffold2764	0	668856	+
NA	NA	NA	NA	NA	NA	NA	chrfrag2u	0	70380	scaffold31318	0	70380	+
NA	NA	NA	NA	NA	NA	NA	chrfrag2u	70480	161932	scaffold15130	0	91452	+
chrfrag2b	49354102	49690082	scaffold13581	0	335980	+	chrfrag2u	162032	498012	scaffold13581	0	335980	-
NA	NA	NA	NA	NA	NA	NA	chrfrag2u	498012	544022	scaffold12100	0	46010	-
NA	NA	NA	NA	NA	NA	NA	chrfrag2u	544122	622792	scaffold17228	0	78670	+
chrfrag2b	49056826	49354002	scaffold9188	0	297176	-	chrfrag2u	622892	920068	scaffold9188	0	297176	+
NA	NA	NA	NA	NA	NA	NA	chrfrag2u	920168	1029898	scaffold9725	0	109730	-
chrfrag2b	48825448	49056726	scaffold1418	0	231278	-	chrfrag2u	1029998	1261276	scaffold1418	0	231278	+
chrfrag2b	48596326	48825348	scaffold4736	0	229022	+	chrfrag2u	1261376	1490398	scaffold4736	0	229022	-
chrfrag2b	48377160	48596226	scaffold4606	0	219066	+	chrfrag2u	1490498	1709564	scaffold4606	0	219066	-
chrfrag2b	48167665	48377060	scaffold12111	0	209395	+	chrfrag2u	1709664	1919059	scaffold12111	0	209395	-
chrfrag2b	47646665	48167565	scaffold4066	0	520900	+	chrfrag2u	1919159	2440059	scaffold4066	0	520900	-
NA	NA	NA	NA	NA	NA	NA	chrfrag2u	2440159	2547413	scaffold4243	0	107254	-
NA	NA	NA	NA	NA	NA	NA	chrfrag2u	2547513	2644077	scaffold15132	0	96564	-
NA	NA	NA	NA	NA	NA	NA	chrfrag2u	2644177	2677682	scaffold61525	0	33505	-
NA	NA	NA	NA	NA	NA	NA	chrfrag2u	2677782	2699233	scaffold19919	0	21451	-
NA	NA	NA	NA	NA	NA	NA	chrfrag2u	2699333	2750947	scaffold33689	0	51614	-
chrfrag2b	46977668	47646565	scaffold3881	0	668897	-	chrfrag2u	2751047	3419944	scaffold3881	0	668897	+
NA	NA	NA	NA	NA	NA	NA	chrfrag2u	3420044	3530162	scaffold5934	0	110118	+
chrfrag2b	46801306	46977568	scaffold14073	0	176262	-	chrfrag2u	3530262	3706524	scaffold14073	0	176262	+
chrfrag2b	46010981	46801206	scaffold503	0	790225	-	chrfrag2u	3706624	4496849	scaffold503	0	790225	+
NA	NA	NA	NA	NA	NA	NA	chrfrag2u	4496949	4554257	scaffold71858	0	57308	-
NA	NA	NA	NA	NA	NA	NA	chrfrag2u	4554357	4605820	scaffold18749	0	51463	-
NA	NA	NA	NA	NA	NA	NA	chrfrag2u	4605920	4637461	scaffold79829	0	31541	-
NA	NA	NA	NA	NA	NA	NA	chrfrag2u	4637561	4697110	scaffold35131	0	59549	-
chrfrag2b	45569562	46010881	scaffold17613	0	441319	-	chrfrag2u	4697210	5138529	scaffold17613	0	441319	+
NA	NA	NA	NA	NA	NA	NA	chrfrag2u	5138629	5261886	scaffold38253	0	123257	-
chrfrag2b	45398930	45569462	scaffold15773	0	170532	-	chrfrag2u	5261986	5432518	scaffold15773	0	170532	+
chrfrag2b	44863361	45398830	scaffold6878	0	535469	-	chrfrag2u	5432618	5968087	scaffold6878	0	535469	+
chrfrag2b	44657813	44863261	scaffold4841	0	205448	+	chrfrag2u	5968187	6173635	scaffold4841	0	205448	-
chrfrag2b	44469026	44657713	scaffold19809	0	188687	+	chrfrag2u	6173735	6362422	scaffold19809	0	188687	+
NA	NA	NA	NA	NA	NA	NA	chrfrag2v	0	23874	scaffold6455	0	23874	+
chrfrag2b	37508874	37802344	scaffold3411	0	293470	-	chrfrag2w	0	293470	scaffold3411	0	293470	-
NA	NA	NA	NA	NA	NA	NA	chrfrag2w	293470	351874	scaffold9356	0	58404	-
NA	NA	NA	NA	NA	NA	NA	chrfrag2w	351974	472458	scaffold3085	0	120484	+
NA	NA	NA	NA	NA	NA	NA	chrfrag2w	472558	552134	scaffold11733	0	79576	-
NA	NA	NA	NA	NA	NA	NA	chrfrag2w	552234	612406	scaffold15209	0	60172	+
NA	NA	NA	NA	NA	NA	NA	chrfrag2w	612506	631499	scaffold14419	0	18993	-
NA	NA	NA	NA	NA	NA	NA	chrfrag2w	631599	680195	scaffold2310	0	48596	-
NA	NA	NA	NA	NA	NA	NA	chrfrag2w	680295	736511	scaffold23527	0	56216	-
chrfrag2b	37802444	38025523	scaffold11916	0	223079	-	chrfrag2w	736611	959690	scaffold11916	0	223079	-
chrfrag2b	38025623	38297914	scaffold9483	0	272291	-	chrfrag2w	959790	1232081	scaffold9483	0	272291	-
NA	NA	NA	NA	NA	NA	NA	chrfrag2w	1232181	1253690	scaffold106687	0	21509	-
NA	NA	NA	NA	NA	NA	NA	chrfrag2w	1253790	1295994	scaffold3276	0	42204	+
NA	NA	NA	NA	NA	NA	NA	chrfrag2w	1296094	1325943	scaffold1392	0	29849	+
chrfrag2b	38298014	38547026	scaffold2595	0	249012	-	chrfrag2w	1326043	1397653	scaffold2595	177402	249012	+
chrfrag2b	38298014	38547026	scaffold2595	0	249012	-	chrfrag2w	1397753	1575155	scaffold2595	0	177402	-
NA	NA	NA	NA	NA	NA	NA	chrfrag2w	1575255	1628798	scaffold52131	0	53543	-
chrfrag2b	38547126	38778917	scaffold29832	0	231791	-	chrfrag2w	1628898	1860689	scaffold29832	0	231791	-
NA	NA	NA	NA	NA	NA	NA	chrfrag2w	1860789	1979105	scaffold7369	0	118316	+
NA	NA	NA	NA	NA	NA	NA	chrfrag2w	1979205	2013968	scaffold112930	0	34763	+
NA	NA	NA	NA	NA	NA	NA	chrfrag2w	2014068	2092955	scaffold19598	0	78887	-
NA	NA	NA	NA	NA	NA	NA	chrfrag2w	2093055	2109204	scaffold139398	0	16149	-
NA	NA	NA	NA	NA	NA	NA	chrfrag2w	2109304	2187788	scaffold23675	0	78484	-
NA	NA	NA	NA	NA	NA	NA	chrfrag2w	2187888	2227743	scaffold35808	0	39855	+
NA	NA	NA	NA	NA	NA	NA	chrfrag2w	2227843	2242195	scaffold104786	0	14352	+
NA	NA	NA	NA	NA	NA	NA	chrfrag2w	2242195	2294764	scaffold4924	61	52630	+
NA	NA	NA	NA	NA	NA	NA	chrfrag2w	2294864	2318764	scaffold15863	0	23900	+
NA	NA	NA	NA	NA	NA	NA	chrfrag2w	2318864	2359193	scaffold44922	0	40329	+
NA	NA	NA	NA	NA	NA	NA	chrfrag2w	2359293	2490435	scaffold12232	0	131142	+
NA	NA	NA	NA	NA	NA	NA	chrfrag2w	2490535	2512515	scaffold65838	0	21980	-
NA	NA	NA	NA	NA	NA	NA	chrfrag2w	2512615	2558503	scaffold36716	0	45888	-
NA	NA	NA	NA	NA	NA	NA	chrfrag2w	2558603	2585350	scaffold32328	0	26747	-
NA	NA	NA	NA	NA	NA	NA	chrfrag2w	2585450	2664884	scaffold28959	0	79434	+
NA	NA	NA	NA	NA	NA	NA	chrfrag2w	2664984	2685519	scaffold39696	0	20535	-
NA	NA	NA	NA	NA	NA	NA	chrfrag2w	2685519	2756387	scaffold30986	61	70929	+
NA	NA	NA	NA	NA	NA	NA	chrfrag2w	2756487	2778096	scaffold34728	0	21609	-
NA	NA	NA	NA	NA	NA	NA	chrfrag2w	2778196	2806605	scaffold34849	0	28409	-
NA	NA	NA	NA	NA	NA	NA	chrfrag2w	2806705	2858323	scaffold5860	0	51618	-
NA	NA	NA	NA	NA	NA	NA	chrfrag2w	2858323	2884864	scaffold17706	61	26602	+
NA	NA	NA	NA	NA	NA	NA	chrfrag2w	2884964	2898923	scaffold6688	0	13959	+
NA	NA	NA	NA	NA	NA	NA	chrfrag2w	2899023	2918411	scaffold29799	0	19388	+
NA	NA	NA	NA	NA	NA	NA	chrfrag2w	2918511	2940847	scaffold4371	0	22336	-
NA	NA	NA	NA	NA	NA	NA	chrfrag2w	2940947	2957582	scaffold58284	0	16635	-
NA	NA	NA	NA	NA	NA	NA	chrfrag2w	2957682	3077812	scaffold17617	0	120130	+
NA	NA	NA	NA	NA	NA	NA	chrfrag2w	3077912	3092306	scaffold59273	0	14394	-
NA	NA	NA	NA	NA	NA	NA	chrfrag2w	3092406	3191848	scaffold24302	0	99442	-
chrfrag2b	38779017	38981877	scaffold3309	0	202860	+	chrfrag2w	3191948	3394808	scaffold3309	0	202860	+
NA	NA	NA	NA	NA	NA	NA	chrfrag2w	3394908	3426319	scaffold18742	0	31411	-
NA	NA	NA	NA	NA	NA	NA	chrfrag2w	3426419	3449850	scaffold74692	0	23431	+
chrfrag2b	38981977	39189807	scaffold9054	0	207830	-	chrfrag2w	3449950	3657780	scaffold9054	0	207830	-
NA	NA	NA	NA	NA	NA	NA	chrfrag2w	3657880	3798233	scaffold5896	0	140353	+
NA	NA	NA	NA	NA	NA	NA	chrfrag2w	3798333	3810551	scaffold33254	0	12218	-
NA	NA	NA	NA	NA	NA	NA	chrfrag2w	3810651	3848467	scaffold15748	0	37816	-
NA	NA	NA	NA	NA	NA	NA	chrfrag2w	3848567	3919673	scaffold5555	0	71106	-
NA	NA	NA	NA	NA	NA	NA	chrfrag2w	3919773	3964769	scaffold30558	0	44996	+
NA	NA	NA	NA	NA	NA	NA	chrfrag2w	3964869	4027440	scaffold25823	0	62571	+
NA	NA	NA	NA	NA	NA	NA	chrfrag2w	4027540	4084067	scaffold18098	0	56527	+
chrfrag2b	39189907	39369724	scaffold2929	0	179817	+	chrfrag2w	4084167	4263984	scaffold2929	0	179817	+
NA	NA	NA	NA	NA	NA	NA	chrfrag2w	4264084	4369596	scaffold13507	0	105512	-
NA	NA	NA	NA	NA	NA	NA	chrfrag2w	4369696	4455809	scaffold2860	0	86113	+
NA	NA	NA	NA	NA	NA	NA	chrfrag2w	4455909	4468833	scaffold26863	0	12924	+
NA	NA	NA	NA	NA	NA	NA	chrfrag2w	4468933	4503832	scaffold8969	0	34899	+
NA	NA	NA	NA	NA	NA	NA	chrfrag2w	4503932	4551567	scaffold60154	0	47635	-
NA	NA	NA	NA	NA	NA	NA	chrfrag2w	4551567	4570529	scaffold35668	61	19023	+
chrfrag2b	39369824	39872547	scaffold11491	0	502723	-	chrfrag2w	4570629	5073352	scaffold11491	0	502723	-
NA	NA	NA	NA	NA	NA	NA	chrfrag2w	5073452	5106965	scaffold16170	0	33513	+
NA	NA	NA	NA	NA	NA	NA	chrfrag2w	5107065	5228811	scaffold10063	0	121746	-
chrfrag2b	39872647	40149415	scaffold12620	0	276768	-	chrfrag2w	5228911	5505679	scaffold12620	0	276768	-
chrfrag2b	40149515	40330983	scaffold13333	0	181468	-	chrfrag2w	5505779	5687247	scaffold13333	0	181468	-
chrfrag2b	40331083	40605070	scaffold13246	0	273987	+	chrfrag2w	5687347	5961334	scaffold13246	0	273987	+
chrfrag2b	40605170	41195301	scaffold6939	0	590131	+	chrfrag2w	5961434	6551565	scaffold6939	0	590131	+
NA	NA	NA	NA	NA	NA	NA	chrfrag2w	6551665	6680579	scaffold8459	0	128914	+
NA	NA	NA	NA	NA	NA	NA	chrfrag2w	6680679	6763223	scaffold24428	0	82544	-
NA	NA	NA	NA	NA	NA	NA	chrfrag2w	6763323	6786328	scaffold53676	0	23005	+
NA	NA	NA	NA	NA	NA	NA	chrfrag2w	6786428	6850515	scaffold19370	0	64087	-
chrfrag2b	41195401	41453383	scaffold14489	0	257982	+	chrfrag2w	6850615	7108597	scaffold14489	0	257982	+
NA	NA	NA	NA	NA	NA	NA	chrfrag2w	7108697	7143471	scaffold16917	0	34774	+
NA	NA	NA	NA	NA	NA	NA	chrfrag2w	7143571	7173618	scaffold28858	0	30047	-
NA	NA	NA	NA	NA	NA	NA	chrfrag2w	7173618	7269755	scaffold3222	61	96198	+
NA	NA	NA	NA	NA	NA	NA	chrfrag2x	0	71446	scaffold18459	0	71446	-
NA	NA	NA	NA	NA	NA	NA	chrfrag2x	71546	109854	scaffold23732	0	38308	-
NA	NA	NA	NA	NA	NA	NA	chrfrag2x	109954	154233	scaffold40419	0	44279	-
NA	NA	NA	NA	NA	NA	NA	chrfrag2x	154333	225955	scaffold34444	0	71622	+
chrfrag2b	37177275	37508774	scaffold4541	0	331499	+	chrfrag2x	226055	557554	scaffold4541	0	331499	-
NA	NA	NA	NA	NA	NA	NA	chrfrag2x	557654	718753	scaffold521	0	161099	+
chrfrag2b	36895087	37177175	scaffold11887	0	282088	+	chrfrag2x	718853	1000941	scaffold11887	0	282088	-
NA	NA	NA	NA	NA	NA	NA	chrfrag2x	1001041	1071295	scaffold11692	0	70254	-
NA	NA	NA	NA	NA	NA	NA	chrfrag2x	1071395	1147000	scaffold47418	0	75605	-
NA	NA	NA	NA	NA	NA	NA	chrfrag2x	1147100	1235364	scaffold5478	0	88264	-
NA	NA	NA	NA	NA	NA	NA	chrfrag2x	1235464	1337728	scaffold2265	0	102264	+
NA	NA	NA	NA	NA	NA	NA	chrfrag2x	1337828	1437309	scaffold16572	0	99481	+
NA	NA	NA	NA	NA	NA	NA	chrfrag2x	1437409	1461027	scaffold69595	0	23618	-
NA	NA	NA	NA	NA	NA	NA	chrfrag2x	1461127	1631919	scaffold22268	0	170792	+
NA	NA	NA	NA	NA	NA	NA	chrfrag2x	1632019	1709131	scaffold1132	0	77112	+
NA	NA	NA	NA	NA	NA	NA	chrfrag2x	1709231	1735530	scaffold15903	0	26299	+
NA	NA	NA	NA	NA	NA	NA	chrfrag2x	1735630	1839641	scaffold3199	0	104011	+
NA	NA	NA	NA	NA	NA	NA	chrfrag2x	1839741	1876516	scaffold47917	0	36775	+
chrfrag2b	36731848	36894987	scaffold7244	0	163139	+	chrfrag2x	1876616	2039755	scaffold7244	0	163139	-
NA	NA	NA	NA	NA	NA	NA	chrfrag2x	2039855	2119060	scaffold24082	0	79205	-
NA	NA	NA	NA	NA	NA	NA	chrfrag2x	2119160	2234679	scaffold18827	0	115519	-
NA	NA	NA	NA	NA	NA	NA	chrfrag2x	2234779	2267776	scaffold10003	0	32997	-
NA	NA	NA	NA	NA	NA	NA	chrfrag2x	2267876	2300221	scaffold1378	0	32345	-
NA	NA	NA	NA	NA	NA	NA	chrfrag2x	2300321	2358428	scaffold8091	0	58107	+
NA	NA	NA	NA	NA	NA	NA	chrfrag2x	2358528	2385787	scaffold59190	0	27259	-
NA	NA	NA	NA	NA	NA	NA	chrfrag2x	2385887	2463876	scaffold44290	0	77989	-
NA	NA	NA	NA	NA	NA	NA	chrfrag2x	2463976	2511333	scaffold5320	0	47357	-
chrfrag2b	36497865	36731748	scaffold2349	0	233883	+	chrfrag2x	2511433	2745316	scaffold2349	0	233883	-
chrfrag2b	36342299	36497765	scaffold31416	0	155466	-	chrfrag2x	2745416	2900882	scaffold31416	0	155466	+
NA	NA	NA	NA	NA	NA	NA	chrfrag2x	2900982	2960036	scaffold21688	0	59054	+
NA	NA	NA	NA	NA	NA	NA	chrfrag2x	2960136	2999100	scaffold8295	13083	52047	+
NA	NA	NA	NA	NA	NA	NA	chrfrag2x	2999200	3012283	scaffold8295	0	13083	-
NA	NA	NA	NA	NA	NA	NA	chrfrag2x	3012383	3036085	scaffold49299	0	23702	-
NA	NA	NA	NA	NA	NA	NA	chrfrag2x	3036185	3112678	scaffold18954	0	76493	+
NA	NA	NA	NA	NA	NA	NA	chrfrag2x	3112778	3173263	scaffold9262	0	60485	-
NA	NA	NA	NA	NA	NA	NA	chrfrag2x	3173363	3204361	scaffold23251	0	30998	+
NA	NA	NA	NA	NA	NA	NA	chrfrag2x	3204461	3232883	scaffold769	0	28422	+
NA	NA	NA	NA	NA	NA	NA	chrfrag2x	3232983	3245940	scaffold60012	0	12957	+
NA	NA	NA	NA	NA	NA	NA	chrfrag2x	3246040	3336698	scaffold20548	0	90658	-
NA	NA	NA	NA	NA	NA	NA	chrfrag2x	3336798	3367662	scaffold30199	0	30864	+
NA	NA	NA	NA	NA	NA	NA	chrfrag2x	3367762	3437798	scaffold2704	0	70036	+
NA	NA	NA	NA	NA	NA	NA	chrfrag2x	3437898	3532938	scaffold11521	0	95040	+
NA	NA	NA	NA	NA	NA	NA	chrfrag2x	3533038	3569809	scaffold12304	0	36771	+
NA	NA	NA	NA	NA	NA	NA	chrfrag2y	0	60891	scaffold124	0	60891	-
NA	NA	NA	NA	NA	NA	NA	chrfrag2y	60991	147217	scaffold25449	0	86226	-
chrfrag2b	36090301	36342199	scaffold5089	0	251898	-	chrfrag2y	147317	287320	scaffold5089	0	140003	+
NA	NA	NA	NA	NA	NA	NA	chrfrag2z5	0	142256	scaffold11107	0	142256	+
chrfrag16	33666284	34063775	scaffold9222	0	397491	+	chrfrag2z4_16a	0	397491	scaffold9222	0	397491	-
NA	NA	NA	NA	NA	NA	NA	chrfrag2z4_16a	397591	504032	scaffold10789	0	106441	-
NA	NA	NA	NA	NA	NA	NA	chrfrag2z4_16a	504132	625700	scaffold14120	0	121568	+
NA	NA	NA	NA	NA	NA	NA	chrfrag2z4_16a	625800	678701	scaffold5864	0	52901	+
NA	NA	NA	NA	NA	NA	NA	chrfrag2z4_16a	678801	694024	scaffold48809	0	15223	-
NA	NA	NA	NA	NA	NA	NA	chrfrag2z4_16a	694124	722054	scaffold17394	0	27930	-
chrfrag16	33253949	33666184	scaffold5843	0	412235	+	chrfrag2z4_16a	722154	1024485	scaffold5843	0	302331	-
NA	NA	NA	NA	NA	NA	NA	chrfrag2z4_16a	1024585	1056173	scaffold13759	0	31588	+
chrfrag16	32342499	33253849	scaffold4176	0	911350	-	chrfrag2z4_16a	1056273	1967623	scaffold4176	0	911350	+
NA	NA	NA	NA	NA	NA	NA	chrfrag2z4_16a	1967723	1993878	scaffold87338	0	26155	-
chrfrag16	32171788	32342399	scaffold6902	0	170611	+	chrfrag2z4_16a	1993878	2164428	scaffold6902	0	170550	-
NA	NA	NA	NA	NA	NA	NA	chrfrag2z4_16a	2164528	2228532	scaffold32472	0	64004	+
NA	NA	NA	NA	NA	NA	NA	chrfrag2z4_16a	2228632	2388213	scaffold1047	0	159581	+
NA	NA	NA	NA	NA	NA	NA	chrfrag2z4_16a	2388313	2471083	scaffold2026	0	82770	-
NA	NA	NA	NA	NA	NA	NA	chrfrag2z4_16a	2471183	2601099	scaffold1515	0	129916	-
chrfrag16	31958708	32171688	scaffold6577	0	212980	-	chrfrag2z4_16a	2601199	2814179	scaffold6577	0	212980	+
NA	NA	NA	NA	NA	NA	NA	chrfrag2z4_16a	2814279	2891971	scaffold5820	0	77692	-
chrfrag16	31284625	31958608	scaffold9952	0	673983	-	chrfrag2z4_16a	2892071	3566054	scaffold9952	0	673983	+
NA	NA	NA	NA	NA	NA	NA	chrfrag2z4_16a	3566154	3600715	scaffold45779	0	34561	+
chrfrag16	31066581	31284525	scaffold11946	0	217944	-	chrfrag2z4_16a	3600815	3818759	scaffold11946	0	217944	+
chrfrag16	30820236	31066481	scaffold8794	0	246245	+	chrfrag2z4_16a	3818859	4065104	scaffold8794	0	246245	-
NA	NA	NA	NA	NA	NA	NA	chrfrag2z4_16a	4065204	4119112	scaffold4940	0	53908	-
NA	NA	NA	NA	NA	NA	NA	chrfrag2z4_16a	4119212	4168093	scaffold1032	0	48881	-
chrfrag16	30508415	30820136	scaffold5060	0	311721	-	chrfrag2z4_16a	4168193	4479914	scaffold5060	0	311721	+
NA	NA	NA	NA	NA	NA	NA	chrfrag2z4_16a	4480014	4593606	scaffold45602	0	113592	-
NA	NA	NA	NA	NA	NA	NA	chrfrag2z4_16a	4593706	4629520	scaffold24744	0	35814	-
NA	NA	NA	NA	NA	NA	NA	chrfrag2z4_16a	4629620	4689255	scaffold12594	0	59635	-
chrfrag16	30074917	30508315	scaffold3282	0	433398	+	chrfrag2z4_16a	4689355	4752684	scaffold3282	370069	433398	-
chrfrag16	30074917	30508315	scaffold3282	0	433398	+	chrfrag2z4_16a	4752784	4769647	scaffold3282	353206	370069	+
chrfrag16	30074917	30508315	scaffold3282	0	433398	+	chrfrag2z4_16a	4769747	5122953	scaffold3282	0	353206	-
NA	NA	NA	NA	NA	NA	NA	chrfrag2z4_16a	5123053	5137888	scaffold58528	0	14835	-
chrfrag16	29909610	30074817	scaffold7014	0	165207	-	chrfrag2z4_16a	5137988	5303195	scaffold7014	0	165207	+
NA	NA	NA	NA	NA	NA	NA	chrfrag2z4_16a	5303295	5346501	scaffold40977	0	43206	-
NA	NA	NA	NA	NA	NA	NA	chrfrag2z4_16a	5346601	5388370	scaffold6619	0	41769	-
NA	NA	NA	NA	NA	NA	NA	chrfrag2z4_16a	5388470	5412128	scaffold27574	0	23658	-
chrfrag16	29091994	29909510	scaffold5405	0	817516	-	chrfrag2z4_16a	5412228	6229744	scaffold5405	0	817516	+
NA	NA	NA	NA	NA	NA	NA	chrfrag2z4_16a	6229844	6247338	scaffold8457	0	17494	-
NA	NA	NA	NA	NA	NA	NA	chrfrag2z4_16a	6247438	6348027	scaffold17636	0	100589	+
NA	NA	NA	NA	NA	NA	NA	chrfrag2z4_16a	6348127	6489327	scaffold33474	0	141200	+
NA	NA	NA	NA	NA	NA	NA	chrfrag2z4_16a	6489427	6581218	scaffold23630	0	91791	+
chrfrag2b	25097260	25293326	scaffold11376	0	196066	-	chrfrag2z4_16a	6581318	6777384	scaffold11376	0	196066	-
NA	NA	NA	NA	NA	NA	NA	chrfrag2z4_16a	6777484	6837892	scaffold1326	0	60408	-
NA	NA	NA	NA	NA	NA	NA	chrfrag2z4_16a	6837992	6964037	scaffold20771	0	126045	+
NA	NA	NA	NA	NA	NA	NA	chrfrag2z4_16a	6964137	6999617	scaffold21504	0	35480	+
NA	NA	NA	NA	NA	NA	NA	chrfrag2z4_16a	6999717	7039660	scaffold21414	0	39943	-
NA	NA	NA	NA	NA	NA	NA	chrfrag2z4_16a	7039760	7071954	scaffold12485	0	32194	+
NA	NA	NA	NA	NA	NA	NA	chrfrag2z4_16a	7072054	7105598	scaffold14725	0	33544	+
NA	NA	NA	NA	NA	NA	NA	chrfrag2z4_16a	7105698	7220105	scaffold10234	0	114407	-
NA	NA	NA	NA	NA	NA	NA	chrfrag2z4_16a	7220205	7330840	scaffold7275	0	110635	-
NA	NA	NA	NA	NA	NA	NA	chrfrag2z4_16a	7330940	7357701	scaffold2534	0	26761	-
NA	NA	NA	NA	NA	NA	NA	chrfrag2z4_16a	7357801	7388307	scaffold13304	0	30506	+
chrfrag2b	24176679	24333843	scaffold10888	0	157164	-	chrfrag2z4_16a	7388407	7545571	scaffold10888	0	157164	-
NA	NA	NA	NA	NA	NA	NA	chrfrag2z4_16a	7545671	7658477	scaffold10460	0	112806	+
NA	NA	NA	NA	NA	NA	NA	chrfrag2z4_16a	7658577	7676991	scaffold82054	0	18414	-
chrfrag2b	24333943	24608055	scaffold6758	0	274112	-	chrfrag2z4_16a	7677091	7951203	scaffold6758	0	274112	-
chrfrag2b	24608155	25097160	scaffold7345	0	489005	+	chrfrag2z4_16a	7951303	8440308	scaffold7345	0	489005	+
chrfrag2b	25293426	25561787	scaffold3009	0	268361	-	chrfrag2z4_16a	8440408	8708769	scaffold3009	0	268361	-
NA	NA	NA	NA	NA	NA	NA	chrfrag2z4_16a	8708869	8800381	scaffold13984	0	91512	-
NA	NA	NA	NA	NA	NA	NA	chrfrag2z4_16a	8800481	8886430	scaffold8615	0	85949	-
NA	NA	NA	NA	NA	NA	NA	chrfrag2z4_16a	8886530	8954384	scaffold66901	0	67854	+
NA	NA	NA	NA	NA	NA	NA	chrfrag2z4_16a	8954484	9044511	scaffold44621	0	90027	+
NA	NA	NA	NA	NA	NA	NA	chrfrag2z4_16a	9044611	9068964	scaffold10039	0	24353	+
NA	NA	NA	NA	NA	NA	NA	chrfrag2z4_16a	9069064	9093218	scaffold21862	0	24154	+
NA	NA	NA	NA	NA	NA	NA	chrfrag2z4_16a	9093318	9184975	scaffold15447	0	91657	-
NA	NA	NA	NA	NA	NA	NA	chrfrag2z4_16a	9185075	9210577	scaffold42568	0	25502	-
chrfrag2b	25561887	25751444	scaffold16183	0	189557	+	chrfrag2z4_16a	9210677	9400234	scaffold16183	0	189557	+
chrfrag2b	25751544	26115753	scaffold5510	0	364209	-	chrfrag2z4_16a	9400334	9764543	scaffold5510	0	364209	-
NA	NA	NA	NA	NA	NA	NA	chrfrag2z4_16a	9764643	9780746	scaffold18550	0	16103	-
NA	NA	NA	NA	NA	NA	NA	chrfrag2z4_16a	9780846	9797752	scaffold70575	0	16906	-
NA	NA	NA	NA	NA	NA	NA	chrfrag2z4_16a	9797852	9842727	scaffold31429	0	44875	-
NA	NA	NA	NA	NA	NA	NA	chrfrag2z4_16a	9842827	9922816	scaffold14808	0	79989	+
NA	NA	NA	NA	NA	NA	NA	chrfrag2z4_16a	9922916	10010178	scaffold7130	0	87262	+
chrfrag2b	26115853	26493875	scaffold396	0	378022	-	chrfrag2z4_16a	10010278	10388300	scaffold396	0	378022	-
NA	NA	NA	NA	NA	NA	NA	chrfrag2z4_16a	10388400	10434831	scaffold1446	0	46431	-
chrfrag2b	26493975	26747944	scaffold2012	0	253969	-	chrfrag2z4_16a	10434931	10688900	scaffold2012	0	253969	-
NA	NA	NA	NA	NA	NA	NA	chrfrag2z4_16a	10689000	10763656	scaffold43414	0	74656	+
chrfrag2b	26748044	26958912	scaffold5461	0	210868	-	chrfrag2z4_16a	10763756	10974624	scaffold5461	0	210868	-
chrfrag2b	26959012	27152459	scaffold5281	0	193447	-	chrfrag2z4_16a	10974724	11168171	scaffold5281	0	193447	-
NA	NA	NA	NA	NA	NA	NA	chrfrag2z4_16a	11168271	11214214	scaffold92322	0	45943	-
NA	NA	NA	NA	NA	NA	NA	chrfrag2z4_16a	11214314	11256620	scaffold31921	0	42306	-
NA	NA	NA	NA	NA	NA	NA	chrfrag2z4_16a	11256720	11277439	scaffold93014	0	20719	-
NA	NA	NA	NA	NA	NA	NA	chrfrag2z4_16a	11277539	11288188	scaffold129605	0	10649	+
NA	NA	NA	NA	NA	NA	NA	chrfrag2z4_16a	11288288	11302059	scaffold17699	0	13771	+
NA	NA	NA	NA	NA	NA	NA	chrfrag2z4_16a	11302159	11426279	scaffold11536	0	124120	-
chrfrag2b	27152559	27420630	scaffold13911	0	268071	-	chrfrag2z4_16a	11426379	11694450	scaffold13911	0	268071	-
NA	NA	NA	NA	NA	NA	NA	chrfrag2z4_16a	11694550	11745636	scaffold16006	0	51086	-
NA	NA	NA	NA	NA	NA	NA	chrfrag2z4_16a	11745736	11824145	scaffold18049	0	78409	-
NA	NA	NA	NA	NA	NA	NA	chrfrag2z4_16a	11824245	11863556	scaffold34573	0	39311	-
NA	NA	NA	NA	NA	NA	NA	chrfrag2z4_16a	11863656	11931122	scaffold13205	0	67466	+
NA	NA	NA	NA	NA	NA	NA	chrfrag2z4_16a	11931222	11992589	scaffold2733	0	61367	-
NA	NA	NA	NA	NA	NA	NA	chrfrag2z4_16a	11992689	12062945	scaffold9717	0	70256	-
NA	NA	NA	NA	NA	NA	NA	chrfrag2z4_16a	12063045	12080022	scaffold27831	0	16977	-
NA	NA	NA	NA	NA	NA	NA	chrfrag2z4_16a	12080122	12115470	scaffold28835	0	35348	+
NA	NA	NA	NA	NA	NA	NA	chrfrag2z4_16a	12115570	12168044	scaffold24642	0	52474	+
NA	NA	NA	NA	NA	NA	NA	chrfrag2z4_16a	12168144	12224316	scaffold13859	0	56172	+
NA	NA	NA	NA	NA	NA	NA	chrfrag2z4_16a	12224316	12379314	scaffold21067	0	154998	-
NA	NA	NA	NA	NA	NA	NA	chrfrag2z4_16a	12379414	12432920	scaffold7269	0	53506	+
NA	NA	NA	NA	NA	NA	NA	chrfrag2z4_16a	12432920	12456042	scaffold5892	32	23154	+
NA	NA	NA	NA	NA	NA	NA	chrfrag2z4_16a	12456042	12509492	scaffold25841	0	53450	-
chrfrag2b	27420730	27655524	scaffold1339	0	234794	-	chrfrag2z4_16a	12509592	12744386	scaffold1339	0	234794	-
NA	NA	NA	NA	NA	NA	NA	chrfrag2z4_16a	12744486	12787620	scaffold19003	0	43134	+
NA	NA	NA	NA	NA	NA	NA	chrfrag2z4_16a	12787720	12943737	scaffold10863	0	156017	+
NA	NA	NA	NA	NA	NA	NA	chrfrag2z4_16a	12943837	12985098	scaffold20361	0	41261	-
chrfrag2b	27655624	27974985	scaffold6797	0	319361	+	chrfrag2z4_16a	12985198	13304559	scaffold6797	0	319361	+
chrfrag2b	27975085	28201863	scaffold22677	0	226778	-	chrfrag2z4_16a	13304659	13531437	scaffold22677	0	226778	-
NA	NA	NA	NA	NA	NA	NA	chrfrag2z4_16a	13531537	13544611	scaffold48173	0	13074	+
NA	NA	NA	NA	NA	NA	NA	chrfrag2z4_16a	13544711	13569038	scaffold31559	0	24327	+
chrfrag2b	28201963	28538238	scaffold2314	0	336275	-	chrfrag2z4_16a	13569138	13905413	scaffold2314	0	336275	-
NA	NA	NA	NA	NA	NA	NA	chrfrag2z4_16a	13905513	14020341	scaffold446	0	114828	-
NA	NA	NA	NA	NA	NA	NA	chrfrag2z4_16a	14020441	14100491	scaffold536	0	80050	+
NA	NA	NA	NA	NA	NA	NA	chrfrag2z4_16a	14100591	14125639	scaffold69338	0	25048	+
[truncated: 15,140 more rows]

## Sheet: R150K.R10K.CowChain10KSort
R150K chrfrag	start	end	scaffold aligned to R150K	start	end	strand	R10K chrfrag	start	end	scaffold aligned to R10K	start	end	strand	cow chromosome	start	end	scaffold aligned to the cow chromosome location	start	end	strand	does this scaffold contain CrERVs?	does this scaffold contain genes?
NA	NA	NA	NA	NA	NA	NA	NA	NA	NA	NA	NA	NA	NA	chr1	16836	30753	scaffold26384	890	14975	+	no	no
NA	NA	NA	NA	NA	NA	NA	NA	NA	NA	NA	NA	NA	NA	chr1	17690	30753	scaffold25868	16457	25859	+	no	no
NA	NA	NA	NA	NA	NA	NA	NA	NA	NA	NA	NA	NA	NA	chr1	17705	34725	scaffold2698	6316	26760	+	no	no
NA	NA	NA	NA	NA	NA	NA	chrfrag1a	0	49123	scaffold12879	0	49123	+	chr1	23451	40776	scaffold12879	27477	45020	+	no	OR5L1
NA	NA	NA	NA	NA	NA	NA	NA	NA	NA	NA	NA	NA	NA	chr1	27316	40410	scaffold35946	4	10530	-	no	OR5K1
NA	NA	NA	NA	NA	NA	NA	NA	NA	NA	NA	NA	NA	NA	chr1	27324	38556	scaffold102608	8490	12488	+	no	OLR1361
NA	NA	NA	NA	NA	NA	NA	NA	NA	NA	NA	NA	NA	NA	chr1	36607	42244	scaffold30145	0	16853	-	no	OR5M9
NA	NA	NA	NA	NA	NA	NA	NA	NA	NA	NA	NA	NA	NA	chr1	41176	43652	scaffold66763	865	2725	-	no	OR5D16
NA	NA	NA	NA	NA	NA	NA	chrfrag1a	49223	123977	scaffold1608	0	74754	+	chr1	43634	93023	scaffold1608	242	72759	+	no	OR2A2
NA	NA	NA	NA	NA	NA	NA	NA	NA	NA	NA	NA	NA	NA	chr1	47923	68777	scaffold23504	0	23054	+	no	OR5I1
NA	NA	NA	NA	NA	NA	NA	NA	NA	NA	NA	NA	NA	NA	chr1	48578	76274	scaffold2227	7426	35371	+	no	OR5H2
NA	NA	NA	NA	NA	NA	NA	NA	NA	NA	NA	NA	NA	NA	chr1	76569	93023	scaffold17630	62	19151	+	no	OR13G1
NA	NA	NA	NA	NA	NA	NA	NA	NA	NA	NA	NA	NA	NA	chr1	83508	92349	scaffold32892	0	9461	-	no	no
NA	NA	NA	NA	NA	NA	NA	chrfrag1a	124077	210989	scaffold948	0	86912	-	chr1	95142	147768	scaffold948	0	48614	-	no	CLIC6
chrfrag1	85608993	85782139	scaffold12790	0	173146	-	chrfrag1a	211089	384235	scaffold12790	0	173146	+	chr1	158002	334306	scaffold12790	0	173146	+	no	RCAN1
NA	NA	NA	NA	NA	NA	NA	chrfrag1a	384335	447404	scaffold31980	0	63069	+	chr1	335402	398294	scaffold31980	0	63022	+	no	KCNE1
NA	NA	NA	NA	NA	NA	NA	chrfrag1a	447504	459201	scaffold90286	0	11697	-	chr1	401793	419035	scaffold90286	0	11672	-	no	no
NA	NA	NA	NA	NA	NA	NA	chrfrag1a	459301	606898	scaffold15885	0	147597	-	chr1	422292	501515	scaffold15885	68380	147597	-	no	KCNE2
NA	NA	NA	NA	NA	NA	NA	chrfrag1b	2197467	2431799	scaffold2932	0	234332	-	chr1	572283	661778	scaffold2932	150948	234332	+	no	MRPS6;SLC5A3
chrfrag1	85421446	85608893	scaffold14732	0	187447	+	chrfrag1b	2009920	2197367	scaffold14732	0	187447	+	chr1	670120	857393	scaffold14732	13	187446	-	no	ITSN1;ATP5O
NA	NA	NA	NA	NA	NA	NA	chrfrag1b	1988668	2009820	scaffold20293	0	21152	-	chr1	857379	877319	scaffold20293	191	21152	+	no	EHD1
NA	NA	NA	NA	NA	NA	NA	chrfrag1b	1936823	1988568	scaffold17657	0	51745	-	chr1	878543	922096	scaffold17657	0	51744	+	no	ITSN1
chrfrag1	85106810	85421346	scaffold2701	0	314536	+	chrfrag1b	1622187	1936723	scaffold2701	0	314536	+	chr1	922943	1229255	scaffold2701	0	314536	-	no	IFNGR2;TMEM50B;GART;SON;DONSON;CRYZL1;MTG2
NA	NA	NA	NA	NA	NA	NA	chrfrag1b	1550280	1622087	scaffold7775	0	71807	-	chr1	1229283	1298135	scaffold7775	0	68711	+	no	IFNAR1
NA	NA	NA	NA	NA	NA	NA	chrfrag1b	1522342	1550180	scaffold88562	0	27838	-	chr1	1306953	1334120	scaffold88562	0	27854	+	no	no
NA	NA	NA	NA	NA	NA	NA	chrfrag1b	1486837	1522342	scaffold27010	0	35505	+	chr1	1334104	1363625	scaffold27010	2	35505	-	no	no
NA	NA	NA	NA	NA	NA	NA	chrfrag1b	1384970	1486737	scaffold25795	0	101767	+	chr1	1368600	1476386	scaffold25795	0	101766	-	no	IFNAR2;IL10RB
NA	NA	NA	NA	NA	NA	NA	chrfrag1b	1318114	1384870	scaffold32688	0	66756	+	chr1	1479623	1545344	scaffold32688	0	66756	-	no	no
NA	NA	NA	NA	NA	NA	NA	chrfrag1b	1300832	1318014	scaffold65781	0	17182	+	chr1	1553478	1571005	scaffold65781	0	17181	-	no	no
NA	NA	NA	NA	NA	NA	NA	NA	NA	NA	NA	NA	NA	NA	chr1	1571973	1582883	scaffold73403	2	11883	+	no	no
NA	NA	NA	NA	NA	NA	NA	chrfrag1b	1284627	1300732	scaffold48010	0	16105	+	chr1	1576918	1592257	scaffold48010	0	16103	-	no	no
NA	NA	NA	NA	NA	NA	NA	chrfrag1b	1195390	1284527	scaffold28504	0	89137	-	chr1	1602297	1685273	scaffold28504	1429	89137	+	no	OLIG2
NA	NA	NA	NA	NA	NA	NA	chrfrag1b	1177093	1195290	scaffold75213	0	18197	-	chr1	1688660	1706522	scaffold75213	0	18197	+	no	no
NA	NA	NA	NA	NA	NA	NA	chrfrag1b	1078039	1176993	scaffold12119	0	98954	+	chr1	1714157	1812604	scaffold12119	769	98954	-	no	no
NA	NA	NA	NA	NA	NA	NA	chrfrag1b	1054544	1077939	scaffold46409	0	23395	+	chr1	1812613	1836381	scaffold46409	0	23395	-	no	no
NA	NA	NA	NA	NA	NA	NA	chrfrag1b	1003799	1054444	scaffold8607	0	50645	+	chr1	1837494	1889548	scaffold8607	1220	49531	-	no	PAXBP1;C21ORF62
NA	NA	NA	NA	NA	NA	NA	chrfrag1b	965929	1003699	scaffold16035	0	37770	-	chr1	1889500	1926424	scaffold16035	1813	37770	+	no	PAXBP1
NA	NA	NA	NA	NA	NA	NA	chrfrag1b	909243	965829	scaffold4474	0	56586	-	chr1	1926841	1984036	scaffold4474	0	56586	+	no	SYNJ1
NA	NA	NA	NA	NA	NA	NA	chrfrag1b	774594	909143	scaffold2892	0	134549	-	chr1	1986012	2126159	scaffold2892	0	134549	+	no	C21ORF59;EVA1C;SYNJ1
NA	NA	NA	NA	NA	NA	NA	chrfrag1b	650375	774494	scaffold11472	0	124119	-	chr1	2136112	2251996	scaffold11472	1811	124118	+	no	URB1;EEF1A1P5;EVA1C
NA	NA	NA	NA	NA	NA	NA	chrfrag1b	527412	650275	scaffold32016	0	122863	-	chr1	2261323	2376021	scaffold32016	0	122863	+	no	MIS18A;H3F3A;VAB8
NA	NA	NA	NA	NA	NA	NA	NA	NA	NA	NA	NA	NA	NA	chr1	2372008	2380572	scaffold115774	0	8913	+	no	no
NA	NA	NA	NA	NA	NA	NA	NA	NA	NA	NA	NA	NA	NA	chr1	2384636	2391845	scaffold18166	0	9538	+	no	no
chrfrag1	84794986	85106710	scaffold37974	0	311724	+	chrfrag1b	215588	527312	scaffold37974	0	311724	+	chr1	2410175	2712919	scaffold37974	364	311724	-	no	HUNK;CTAGE5
NA	NA	NA	NA	NA	NA	NA	chrfrag1b	134679	215488	scaffold12917	0	80809	-	chr1	2727589	2801703	scaffold12917	1	79908	+	no	OTUD5A
NA	NA	NA	NA	NA	NA	NA	chrfrag1b	51286	134579	scaffold3569	61	83354	+	chr1	2810835	2889789	scaffold3569	0	83354	-	no	SCAF4;H3F3A
NA	NA	NA	NA	NA	NA	NA	chrfrag1b	0	51286	scaffold9020	0	51286	+	chr1	2889728	2975563	scaffold9020	71	51286	-	no	SOD1;RPL21
chrfrag1	84533012	84794886	scaffold18832	0	261874	+	chrfrag1c	0	261874	scaffold18832	0	261874	-	chr1	3038519	3252653	scaffold18832	0	203167	-	no	no
NA	NA	NA	NA	NA	NA	NA	chrfrag1c	261974	273295	scaffold90494	0	11321	+	chr1	3252644	3263959	scaffold90494	59	11321	+	no	no
chrfrag1	84365313	84532912	scaffold23387	0	167599	-	chrfrag1c	273395	440994	scaffold23387	0	167599	+	chr1	3264526	3430388	scaffold23387	0	167599	+	no	TIAM1
NA	NA	NA	NA	NA	NA	NA	chrfrag1c	441094	481566	scaffold26408	0	40472	+	chr1	3429450	3472501	scaffold26408	0	40472	+	no	no
NA	NA	NA	NA	NA	NA	NA	chrfrag1c	481666	545388	scaffold39845	0	63722	+	chr1	3470876	3535053	scaffold39845	0	63722	+	no	no
NA	NA	NA	NA	NA	NA	NA	chrfrag1c	545488	590742	scaffold407	0	45254	-	chr1	3534631	3584275	scaffold407	306	45249	-	no	TIAM1
chrfrag1	83932697	84365213	scaffold492	0	432516	-	chrfrag1c	590842	1023358	scaffold492	0	432516	+	chr1	3584279	4077228	scaffold492	2456	429522	+	no	KRTAP81;PGBD3
NA	NA	NA	NA	NA	NA	NA	chrfrag1c	1023458	1085811	scaffold15549	0	62353	-	chr1	4088887	4142503	scaffold15549	0	62219	-	no	no
NA	NA	NA	NA	NA	NA	NA	chrfrag1c	1085911	1098170	scaffold20944	0	12259	-	chr1	4144198	4155495	scaffold20944	0	12259	-	no	no
NA	NA	NA	NA	NA	NA	NA	chrfrag1c	1098270	1126840	scaffold32127	0	28570	-	chr1	4155056	4178541	scaffold32127	14	28570	-	no	no
NA	NA	NA	NA	NA	NA	NA	chrfrag1c	1126940	1159590	scaffold45956	0	32650	-	chr1	4178803	4221337	scaffold45956	6	32494	-	no	no
NA	NA	NA	NA	NA	NA	NA	chrfrag1c	1159690	1253070	scaffold24716	0	93380	+	chr1	4258105	4417226	scaffold24716	3383	93323	+	no	KRTAP221
NA	NA	NA	NA	NA	NA	NA	chrfrag1c	1253170	1377137	scaffold6613	0	123967	+	chr1	4417210	4575925	scaffold6613	2963	123952	+	no	no
NA	NA	NA	NA	NA	NA	NA	chrfrag1c	1377237	1490265	scaffold16794	0	113028	+	chr1	4559952	4687858	scaffold16794	1	113028	+	no	KRTAP131;KRTAP132
chrfrag1	83740714	83932597	scaffold532	0	191883	-	chrfrag1c	1490365	1682248	scaffold532	0	191883	+	chr1	4692528	4891062	scaffold532	0	191883	+	no	CNTRL
NA	NA	NA	NA	NA	NA	NA	chrfrag1c	1682348	1704025	scaffold41900	0	21677	-	chr1	4893992	4917027	scaffold41900	1	21676	-	no	no
NA	NA	NA	NA	NA	NA	NA	chrfrag1c	1704025	1756616	scaffold28659	31	52622	+	chr1	4916997	4973029	scaffold28659	0	51488	+	no	no
NA	NA	NA	NA	NA	NA	NA	NA	NA	NA	NA	NA	NA	NA	chr1	4982914	4991756	scaffold148110	0	9655	-	no	no
NA	NA	NA	NA	NA	NA	NA	chrfrag1c	1756716	1847275	scaffold7978	0	90559	-	chr1	4988324	5063722	scaffold7978	0	82784	-	no	no
NA	NA	NA	NA	NA	NA	NA	chrfrag1c	1847375	1887203	scaffold5114	0	39828	-	chr1	5063462	5110956	scaffold5114	0	39828	-	no	no
NA	NA	NA	NA	NA	NA	NA	chrfrag1c	1887303	1945986	scaffold6687	0	58683	+	chr1	5113665	5194739	scaffold6687	0	58683	+	no	no
NA	NA	NA	NA	NA	NA	NA	chrfrag1c	1946086	2081731	scaffold7536	0	135645	-	chr1	5197588	5324639	scaffold7536	0	135645	-	no	no
NA	NA	NA	NA	NA	NA	NA	chrfrag1c	2081831	2226781	scaffold13029	0	144950	+	chr1	5332577	5472976	scaffold13029	1421	144710	+	no	no
chrfrag1	83585423	83740614	scaffold15241	0	155191	-	chrfrag1c	2226881	2382072	scaffold15241	0	155191	+	chr1	5475525	5640006	scaffold15241	0	155191	+	no	no
NA	NA	NA	NA	NA	NA	NA	chrfrag1c	2382172	2478585	scaffold10627	0	96413	-	chr1	5667245	5762799	scaffold10627	0	96413	-	no	GRIK1
NA	NA	NA	NA	NA	NA	NA	NA	NA	NA	NA	NA	NA	NA	chr1	5762797	5772757	scaffold115881	0	11407	+	no	no
chrfrag1	83253294	83585323	scaffold13359	0	332029	-	chrfrag1c	2478685	2810714	scaffold13359	0	332029	+	chr1	5772847	6218026	scaffold13359	0	331992	+	no	BACH1
NA	NA	NA	NA	NA	NA	NA	chrfrag1c	2810814	2903482	scaffold21938	0	92668	-	chr1	6218005	6309373	scaffold21938	0	92441	-	no	no
NA	NA	NA	NA	NA	NA	NA	chrfrag1c	2903582	3040934	scaffold14409	0	137352	-	chr1	6312748	6457697	scaffold14409	66	136924	-	no	L(3)76BDR;RWDD2B;USP16
chrfrag1	83054898	83253194	scaffold2166	0	198296	+	chrfrag1c	3041034	3239330	scaffold2166	0	198296	-	chr1	6457660	6675873	scaffold2166	771	196691	-	no	N6AMT1
NA	NA	NA	NA	NA	NA	NA	chrfrag1c	3239430	3269406	scaffold53991	0	29976	-	chr1	6674378	6705754	scaffold53991	3	29976	-	no	no
chrfrag1	82883334	83054798	scaffold4528	0	171464	-	chrfrag1c	3269406	3440865	scaffold4528	5	171464	+	chr1	6711425	6880347	scaffold4528	2270	171299	+	no	RPL35A
chrfrag1	82634940	82883234	scaffold161	0	248294	-	chrfrag1c	3440965	3689259	scaffold161	0	248294	+	chr1	6886009	7138906	scaffold161	0	248294	+	no	no
NA	NA	NA	NA	NA	NA	NA	NA	NA	NA	NA	NA	NA	NA	chr1	7084046	7089066	scaffold35472	5911	11441	+	no	no
NA	NA	NA	NA	NA	NA	NA	chrfrag1c	3689359	3780334	scaffold12369	0	90975	-	chr1	7141848	7238597	scaffold12369	2248	89080	-	no	no
NA	NA	NA	NA	NA	NA	NA	chrfrag1c	3780434	3882038	scaffold9112	0	101604	+	chr1	7261371	7389531	scaffold9112	60	99835	+	no	no
NA	NA	NA	NA	NA	NA	NA	chrfrag1c	3882138	3930098	scaffold8133	0	47960	+	chr1	7389526	7476659	scaffold8133	2852	47951	+	no	no
NA	NA	NA	NA	NA	NA	NA	chrfrag1c	3930198	3979971	scaffold22975	0	49773	+	chr1	7479921	7530774	scaffold22975	0	49453	+	no	no
NA	NA	NA	NA	NA	NA	NA	chrfrag1c	3980071	4052490	scaffold9000	0	72419	+	chr1	7530762	7605033	scaffold9000	1355	72079	+	no	no
NA	NA	NA	NA	NA	NA	NA	chrfrag1c	4052590	4111559	scaffold29996	0	58969	+	chr1	7620057	7680648	scaffold29996	0	58908	+	yes	no
NA	NA	NA	NA	NA	NA	NA	chrfrag1c	4111659	4193441	scaffold24788	0	81782	+	chr1	7680643	7776258	scaffold24788	59	81782	+	yes	no
chrfrag1	82470728	82634840	scaffold18555	0	164112	-	chrfrag1c	4193541	4357653	scaffold18555	0	164112	+	chr1	7779848	7974378	scaffold18555	0	164103	+	no	no
NA	NA	NA	NA	NA	NA	NA	chrfrag1c	4357753	4375206	scaffold9319	0	17453	-	chr1	7974356	7989594	scaffold9319	10	17406	-	no	no
chrfrag1	82147949	82470628	scaffold5806	0	322679	-	chrfrag1c	4375306	4445245	scaffold5806	0	69939	+	chr1	7989586	8218360	scaffold5806	57	227030	+	no	no
chrfrag1	82147949	82470628	scaffold5806	0	322679	-	chrfrag1c	4445345	4458425	scaffold5806	69939	83019	-	chr1	7989586	8218360	scaffold5806	57	227030	+	no	no
chrfrag1	82147949	82470628	scaffold5806	0	322679	-	chrfrag1c	4458525	4602220	scaffold5806	83019	226714	+	chr1	7989586	8218360	scaffold5806	57	227030	+	no	no
chrfrag1	82147949	82470628	scaffold5806	0	322679	-	chrfrag6k	1423121	1519086	scaffold5806	226714	322679	+	chr1	7989586	8218360	scaffold5806	57	227030	+	no	no
NA	NA	NA	NA	NA	NA	NA	chrfrag1c	4602320	4638032	scaffold9011	0	35712	+	chr1	8218204	8250095	scaffold9011	1	35712	+	no	no
NA	NA	NA	NA	NA	NA	NA	chrfrag1c	4638132	4686305	scaffold13327	0	48173	+	chr1	8255252	8291706	scaffold13327	0	36944	+	no	GAG;RPLW
NA	NA	NA	NA	NA	NA	NA	NA	NA	NA	NA	NA	NA	NA	chr1	8295365	8301619	scaffold3056	9803	17117	-	no	CIRBPA
chrfrag1	81796256	82147849	scaffold3425	0	351593	-	chrfrag1d_24a	1951936	2303529	scaffold3425	0	351593	-	chr1	8305182	8646292	scaffold3425	1063	351593	+	no	no
NA	NA	NA	NA	NA	NA	NA	chrfrag1d_24a	1935414	1951836	scaffold71694	0	16422	+	chr1	8646442	8663182	scaffold71694	0	16422	-	no	no
NA	NA	NA	NA	NA	NA	NA	chrfrag1d_24a	1865558	1935314	scaffold3219	0	69756	-	chr1	8663095	8737729	scaffold3219	1199	69755	+	no	ADAMTS5
NA	NA	NA	NA	NA	NA	NA	NA	NA	NA	NA	NA	NA	NA	chr1	8832458	8842103	scaffold107643	0	10284	+	no	no
NA	NA	NA	NA	NA	NA	NA	chrfrag1d_24a	1855047	1865458	scaffold42879	0	10411	-	chr1	8852256	8869728	scaffold42879	0	10411	+	no	no
NA	NA	NA	NA	NA	NA	NA	chrfrag1d_24a	1799484	1854947	scaffold23378	0	55463	+	chr1	8875901	8925705	scaffold23378	0	55462	-	no	ADAMTS1
NA	NA	NA	NA	NA	NA	NA	chrfrag1d_24a	1747250	1799384	scaffold25573	0	52134	-	chr1	8926288	8969522	scaffold25573	0	47512	+	no	no
chrfrag1	81506876	81796156	scaffold2631	0	289280	-	chrfrag1d_24a	1457870	1747150	scaffold2631	0	289280	-	chr1	8974695	9246570	scaffold2631	106	287281	+	no	CYYR1
NA	NA	NA	NA	NA	NA	NA	chrfrag1d_24a	1376633	1457770	scaffold16926	0	81137	+	chr1	9246228	9324820	scaffold16926	40	81137	-	no	no
NA	NA	NA	NA	NA	NA	NA	chrfrag1d_24a	1276403	1376533	scaffold6506	0	100130	+	chr1	9326131	9428859	scaffold6506	0	100130	-	no	no
chrfrag1	81298981	81506776	scaffold15988	0	207795	-	chrfrag1d_24a	1068508	1276303	scaffold15988	0	207795	-	chr1	9440281	9654833	scaffold15988	321	207731	+	no	no
NA	NA	NA	NA	NA	NA	NA	chrfrag1d_24a	987130	1068408	scaffold16381	0	81278	-	chr1	9654829	9739040	scaffold16381	235	81278	+	no	APP
chrfrag1	81035100	81298881	scaffold7634	0	263781	-	chrfrag1d_24a	723249	987030	scaffold7634	0	263781	-	chr1	9738730	10016509	scaffold7634	0	263725	+	no	GABPA;ATP5J;APP
NA	NA	NA	NA	NA	NA	NA	NA	NA	NA	NA	NA	NA	NA	chr1	9957534	9957589	scaffold94955	4544	4599	-	no	STK_09390
NA	NA	NA	NA	NA	NA	NA	chrfrag1d_24a	664461	723149	scaffold21289	0	58688	+	chr1	10024420	10084343	scaffold21289	0	58688	-	no	JAM2
NA	NA	NA	NA	NA	NA	NA	chrfrag1d_24a	581666	664361	scaffold30039	0	82695	+	chr1	10086915	10169341	scaffold30039	177	82695	-	no	MRPL39
NA	NA	NA	NA	NA	NA	NA	chrfrag1d_24a	568012	581566	scaffold16951	0	13554	-	chr1	10174535	10189345	scaffold16951	699	13553	+	no	no
NA	NA	NA	NA	NA	NA	NA	chrfrag1d_24a	511635	567912	scaffold10746	0	56277	+	chr1	10188972	10250147	scaffold10746	0	56277	-	no	no
NA	NA	NA	NA	NA	NA	NA	chrfrag1d_24a	428890	511535	scaffold8427	0	82645	+	chr1	10254719	10360719	scaffold8427	3	82552	-	no	no
NA	NA	NA	NA	NA	NA	NA	chrfrag1d_24a	318411	428790	scaffold18248	0	110379	-	chr1	10372873	10522506	scaffold18248	0	105122	+	no	no
NA	NA	NA	NA	NA	NA	NA	NA	NA	NA	NA	NA	NA	NA	chr1	10526746	10531521	scaffold94637	5600	14326	-	no	no
NA	NA	NA	NA	NA	NA	NA	chrfrag1d_24a	251754	318311	scaffold12573	0	66557	-	chr1	10553128	10635752	scaffold12573	0	65848	+	no	no
NA	NA	NA	NA	NA	NA	NA	chrfrag1d_24a	222958	251654	scaffold58441	0	28696	+	chr1	10635755	10674868	scaffold58441	117	28302	-	no	no
NA	NA	NA	NA	NA	NA	NA	chrfrag1d_24a	75345	222858	scaffold9409	0	147513	+	chr1	10674852	10895014	scaffold9409	83	147069	-	no	no
NA	NA	NA	NA	NA	NA	NA	chrfrag1d_24a	46374	75245	scaffold21458	0	28871	-	chr1	10899718	10932586	scaffold21458	0	28871	+	no	no
NA	NA	NA	NA	NA	NA	NA	chrfrag1d_24a	21394	46274	scaffold48554	0	24880	-	chr1	10931492	10961427	scaffold48554	0	24880	+	no	no
NA	NA	NA	NA	NA	NA	NA	chrfrag1d_24a	0	21294	scaffold47771	0	21294	+	chr1	10962734	10989765	scaffold47771	0	21294	-	no	no
NA	NA	NA	NA	NA	NA	NA	NA	NA	NA	NA	NA	NA	NA	chr1	10990379	10996795	scaffold18188	1	9572	+	no	no
NA	NA	NA	NA	NA	NA	NA	chrfrag1e	947496	1091962	scaffold1885	0	144466	-	chr1	11002000	11088179	scaffold1885	1977	79756	-	no	no
NA	NA	NA	NA	NA	NA	NA	chrfrag1e	1092062	1125534	scaffold1471	0	33472	+	chr1	11092019	11128346	scaffold1471	75	33472	+	no	no
NA	NA	NA	NA	NA	NA	NA	NA	NA	NA	NA	NA	NA	NA	chr1	11127114	11145182	scaffold40091	0	15489	-	no	no
NA	NA	NA	NA	NA	NA	NA	chrfrag1e	1125634	1150165	scaffold37841	0	24531	+	chr1	11150735	11182686	scaffold37841	0	24531	+	no	no
NA	NA	NA	NA	NA	NA	NA	chrfrag1e	1150265	1193562	scaffold15154	0	43297	-	chr1	11173871	11228860	scaffold15154	113	43040	-	yes	no
NA	NA	NA	NA	NA	NA	NA	chrfrag1e	827441	947396	scaffold8028	0	119955	-	chr1	11298519	11431722	scaffold8028	0	119955	+	no	no
NA	NA	NA	NA	NA	NA	NA	chrfrag1e	802994	827341	scaffold42323	0	24347	-	chr1	11412059	11442972	scaffold42323	0	24346	+	no	no
NA	NA	NA	NA	NA	NA	NA	chrfrag1e	791687	802894	scaffold56503	0	11207	+	chr1	11443266	11456368	scaffold56503	0	11207	-	no	no
NA	NA	NA	NA	NA	NA	NA	chrfrag1e	774957	791587	scaffold35684	0	16630	-	chr1	11462696	11478231	scaffold35684	117	16566	+	no	no
chrfrag1	80825381	81035000	scaffold2973	0	209619	-	chrfrag1e	565238	774857	scaffold2973	0	209619	-	chr1	11498389	11701596	scaffold2973	0	203132	+	no	B3GALT6
NA	NA	NA	NA	NA	NA	NA	chrfrag1e	510171	565138	scaffold30429	0	54967	+	chr1	11709228	11764379	scaffold30429	0	54967	-	yes	no
NA	NA	NA	NA	NA	NA	NA	chrfrag1e	465215	510071	scaffold36952	0	44856	+	chr1	11776444	11812388	scaffold36952	0	42324	-	no	TIG;THII
NA	NA	NA	NA	NA	NA	NA	chrfrag1e	317776	465115	scaffold16229	0	147339	+	chr1	11814086	11971709	scaffold16229	0	147338	-	no	RC0023
NA	NA	NA	NA	NA	NA	NA	chrfrag1e	243127	317676	scaffold34653	0	74549	-	chr1	11979554	12043290	scaffold34653	0	74549	+	no	no
NA	NA	NA	NA	NA	NA	NA	NA	NA	NA	NA	NA	NA	NA	chr1	12034453	12044505	scaffold23710	0	10428	+	no	no
NA	NA	NA	NA	NA	NA	NA	chrfrag1e	214981	243027	scaffold16702	0	28046	-	chr1	12077208	12103393	scaffold16702	0	28046	+	no	no
NA	NA	NA	NA	NA	NA	NA	chrfrag1e	149120	214881	scaffold21544	0	65761	-	chr1	12116724	12130944	scaffold21544	50642	62046	+	no	no
NA	NA	NA	NA	NA	NA	NA	chrfrag1e	131593	149020	scaffold13118	0	17427	+	chr1	12138020	12162649	scaffold13118	287	17427	-	no	no
NA	NA	NA	NA	NA	NA	NA	chrfrag1e	107213	131493	scaffold28691	0	24280	+	chr1	12162643	12195213	scaffold28691	0	24185	-	no	no
NA	NA	NA	NA	NA	NA	NA	chrfrag1e	0	28117	scaffold39900	0	28117	-	chr1	12257338	12292190	scaffold39900	0	28116	-	no	no
NA	NA	NA	NA	NA	NA	NA	chrfrag1e	28217	107113	scaffold22763	0	78896	-	chr1	12303634	12361427	scaffold22763	33104	78880	-	no	no
chrfrag1	80595911	80825281	scaffold11706	0	229370	+	chrfrag1f	2795375	2912071	scaffold11706	0	116696	+	chr1	12486740	12760499	scaffold11706	4320	229370	-	no	no
chrfrag1	80595911	80825281	scaffold11706	0	229370	+	chrfrag1f	2912171	2980324	scaffold11706	161217	229370	+	chr1	12486740	12760499	scaffold11706	4320	229370	-	no	no
chrfrag1	80595911	80825281	scaffold11706	0	229370	+	chrfrag1f	2980424	3024945	scaffold11706	116696	161217	-	chr1	12486740	12760499	scaffold11706	4320	229370	-	no	no
NA	NA	NA	NA	NA	NA	NA	NA	NA	NA	NA	NA	NA	NA	chr1	12513203	12513551	scaffold47013	30268	30685	-	no	no
NA	NA	NA	NA	NA	NA	NA	chrfrag1f	2754129	2795275	scaffold27026	0	41146	-	chr1	12764900	12799733	scaffold27026	2969	34684	+	no	no
NA	NA	NA	NA	NA	NA	NA	chrfrag1f	2671940	2754029	scaffold51316	0	82089	+	chr1	12802282	12886610	scaffold51316	612	82089	-	no	no
NA	NA	NA	NA	NA	NA	NA	chrfrag1f	2626432	2671840	scaffold7572	0	45408	-	chr1	12887072	12922549	scaffold7572	0	45407	+	yes	no
NA	NA	NA	NA	NA	NA	NA	chrfrag1f	2614631	2626432	scaffold31919	0	11801	-	chr1	12923314	12947102	scaffold31919	105	11800	+	yes	no
NA	NA	NA	NA	NA	NA	NA	chrfrag1f	2603238	2614531	scaffold95301	0	11293	+	chr1	12974480	12986752	scaffold95301	2	10010	-	no	no
NA	NA	NA	NA	NA	NA	NA	chrfrag1f	2580142	2603138	scaffold45449	0	22996	+	chr1	13008144	13034506	scaffold45449	0	22996	-	no	no
NA	NA	NA	NA	NA	NA	NA	chrfrag1f	2492433	2580042	scaffold9348	0	87609	-	chr1	13054287	13139247	scaffold9348	554	81849	+	no	no
NA	NA	NA	NA	NA	NA	NA	chrfrag1f	2450855	2492333	scaffold28368	0	41478	-	chr1	13150990	13201803	scaffold28368	0	41478	+	no	no
NA	NA	NA	NA	NA	NA	NA	NA	NA	NA	NA	NA	NA	NA	chr1	13229479	13238764	scaffold87076	6065	14962	+	no	no
NA	NA	NA	NA	NA	NA	NA	chrfrag1f	2390145	2450755	scaffold3324	0	60610	+	chr1	13253214	13310871	scaffold3324	57	58143	-	no	no
NA	NA	NA	NA	NA	NA	NA	chrfrag1f	2377101	2390045	scaffold4082	0	12944	-	chr1	13310871	13323821	scaffold4082	106	12944	+	no	no
NA	NA	NA	NA	NA	NA	NA	NA	NA	NA	NA	NA	NA	NA	chr1	13337662	13349791	scaffold36661	0	9983	+	no	no
NA	NA	NA	NA	NA	NA	NA	chrfrag1f	2327540	2377001	scaffold32533	0	49461	-	chr1	13364291	13402827	scaffold32533	7664	49461	+	no	no
NA	NA	NA	NA	NA	NA	NA	chrfrag1f	2282521	2327440	scaffold18845	0	44919	+	chr1	13399990	13454842	scaffold18845	0	44919	-	no	no
NA	NA	NA	NA	NA	NA	NA	chrfrag1f	2221629	2282421	scaffold3000	0	60792	+	chr1	13453498	13502474	scaffold3000	0	60792	-	no	MFAP1
NA	NA	NA	NA	NA	NA	NA	chrfrag1f	2117638	2221529	scaffold14147	0	103891	+	chr1	13511290	13632380	scaffold14147	0	102302	-	no	no
NA	NA	NA	NA	NA	NA	NA	chrfrag1f	2065883	2117538	scaffold855	0	51655	-	chr1	13648019	13705247	scaffold855	0	51655	+	no	no
NA	NA	NA	NA	NA	NA	NA	NA	NA	NA	NA	NA	NA	NA	chr1	13707965	13729770	scaffold48318	0	16810	-	no	no
NA	NA	NA	NA	NA	NA	NA	chrfrag1f	2049564	2065783	scaffold143157	0	16219	-	chr1	13711178	13731560	scaffold143157	0	16219	+	no	no
NA	NA	NA	NA	NA	NA	NA	NA	NA	NA	NA	NA	NA	NA	chr1	13715189	13729863	scaffold166012	4348	14836	-	no	no
NA	NA	NA	NA	NA	NA	NA	chrfrag1f	1969654	2049464	scaffold12546	0	79810	+	chr1	13763540	13846548	scaffold12546	286	69848	-	no	no
NA	NA	NA	NA	NA	NA	NA	chrfrag1f	1953958	1969554	scaffold48790	0	15596	-	chr1	13870103	13885756	scaffold48790	0	15596	+	no	no
NA	NA	NA	NA	NA	NA	NA	NA	NA	NA	NA	NA	NA	NA	chr1	13885844	13897748	scaffold93471	0	15623	+	no	no
NA	NA	NA	NA	NA	NA	NA	chrfrag1f	1877038	1953858	scaffold6621	0	76820	-	chr1	13896663	13989750	scaffold6621	990	76820	+	no	no
NA	NA	NA	NA	NA	NA	NA	chrfrag1f	1840450	1876938	scaffold27706	55	36543	+	chr1	13992056	14033915	scaffold27706	1830	36543	-	no	no
NA	NA	NA	NA	NA	NA	NA	chrfrag1f	1824812	1840450	scaffold57740	0	15638	+	chr1	14036739	14047907	scaffold57740	71	15636	-	no	no
NA	NA	NA	NA	NA	NA	NA	NA	NA	NA	NA	NA	NA	NA	chr1	14039506	14042094	scaffold53527	7259	9601	+	no	no
NA	NA	NA	NA	NA	NA	NA	chrfrag1f	1742768	1824712	scaffold1070	0	81944	+	chr1	14047988	14255468	scaffold1070	0	81833	-	no	no
NA	NA	NA	NA	NA	NA	NA	chrfrag1f	1725433	1742668	scaffold43610	0	17235	-	chr1	14257742	14279311	scaffold43610	0	17235	+	no	no
NA	NA	NA	NA	NA	NA	NA	chrfrag1f	1694685	1725333	scaffold97479	0	30648	+	chr1	14282251	14317730	scaffold97479	0	30648	-	no	no
NA	NA	NA	NA	NA	NA	NA	chrfrag1f	1666075	1694585	scaffold36732	0	28510	+	chr1	14312652	14383480	scaffold36732	0	28510	-	no	no
NA	NA	NA	NA	NA	NA	NA	chrfrag1f	1643888	1665975	scaffold67175	0	22087	-	chr1	14387651	14412837	scaffold67175	0	22086	+	no	no
NA	NA	NA	NA	NA	NA	NA	NA	NA	NA	NA	NA	NA	NA	chr1	14390436	14417983	scaffold29693	873	24166	-	no	no
NA	NA	NA	NA	NA	NA	NA	chrfrag1f	1497246	1643788	scaffold10629	0	146542	-	chr1	14419660	14593166	scaffold10629	299	146603	+	no	no
NA	NA	NA	NA	NA	NA	NA	chrfrag1f	1439970	1497246	scaffold15333	0	57276	+	chr1	14593105	14711877	scaffold15333	0	57276	-	no	no
NA	NA	NA	NA	NA	NA	NA	NA	NA	NA	NA	NA	NA	NA	chr1	14728695	14739725	scaffold111444	125	10766	-	no	no
NA	NA	NA	NA	NA	NA	NA	chrfrag1f	1335718	1439870	scaffold18320	0	104152	-	chr1	14733576	14794316	scaffold18320	0	104152	+	no	no
NA	NA	NA	NA	NA	NA	NA	chrfrag1f	1256617	1335618	scaffold20401	0	79001	-	chr1	14819771	14903857	scaffold20401	0	79001	+	no	no
NA	NA	NA	NA	NA	NA	NA	NA	NA	NA	NA	NA	NA	NA	chr1	14910774	14920293	scaffold107606	0	10609	-	no	no
NA	NA	NA	NA	NA	NA	NA	chrfrag1f	1210543	1256517	scaffold9522	0	45974	+	chr1	14923215	14977866	scaffold9522	2	45974	-	no	no
NA	NA	NA	NA	NA	NA	NA	chrfrag1f	1195200	1210443	scaffold84532	0	15243	-	chr1	14983396	15001609	scaffold84532	0	15243	+	no	no
NA	NA	NA	NA	NA	NA	NA	chrfrag1f	1178422	1195100	scaffold2738	0	16678	+	chr1	15003880	15021610	scaffold2738	4331	16678	-	no	no
NA	NA	NA	NA	NA	NA	NA	chrfrag1f	1151871	1178322	scaffold39657	0	26451	+	chr1	15024733	15050339	scaffold39657	0	23550	-	no	no
NA	NA	NA	NA	NA	NA	NA	NA	NA	NA	NA	NA	NA	NA	chr1	15043476	15059656	scaffold119900	0	15371	+	no	no
NA	NA	NA	NA	NA	NA	NA	chrfrag1f	1079165	1151771	scaffold6480	0	72606	-	chr1	15059598	15139689	scaffold6480	0	71954	+	no	no
NA	NA	NA	NA	NA	NA	NA	chrfrag1f	1047044	1079065	scaffold14980	0	32021	+	chr1	15139684	15177087	scaffold14980	0	32012	-	no	no
NA	NA	NA	NA	NA	NA	NA	chrfrag1f	954538	1046944	scaffold15299	0	92406	+	chr1	15179306	15293953	scaffold15299	3561	92406	-	no	no
chrfrag1	80397281	80595811	scaffold22270	0	198530	-	chrfrag1f	755908	954438	scaffold22270	0	198530	-	chr1	15399374	15562470	scaffold22270	29422	191280	+	no	no
NA	NA	NA	NA	NA	NA	NA	chrfrag1f	735731	755808	scaffold10988	0	20077	-	chr1	15565364	15586348	scaffold10988	0	20077	+	no	no
chrfrag1	80166746	80397181	scaffold15070	0	230435	-	chrfrag1f	505196	735631	scaffold15070	0	230435	-	chr1	15655482	15905555	scaffold15070	0	230434	+	no	no
NA	NA	NA	NA	NA	NA	NA	chrfrag1f	407739	505096	scaffold5657	0	97357	+	chr1	15906335	16004058	scaffold5657	1	97357	-	no	PKBA
NA	NA	NA	NA	NA	NA	NA	chrfrag1f	367169	407639	scaffold34066	0	40470	-	chr1	16006504	16034560	scaffold34066	31	40467	+	no	no
NA	NA	NA	NA	NA	NA	NA	chrfrag1f	355933	367069	scaffold32987	0	11136	+	chr1	16039147	16050763	scaffold32987	0	11136	-	no	no
NA	NA	NA	NA	NA	NA	NA	chrfrag1f	317451	355833	scaffold11229	0	38382	-	chr1	16068833	16106001	scaffold11229	0	38382	+	no	no
NA	NA	NA	NA	NA	NA	NA	chrfrag1f	280312	317351	scaffold9565	0	37039	+	chr1	16104103	16139283	scaffold9565	2319	37039	-	no	no
NA	NA	NA	NA	NA	NA	NA	chrfrag1f	174934	280212	scaffold9825	5	105283	+	chr1	16142949	16243246	scaffold9825	418	104426	-	no	no
NA	NA	NA	NA	NA	NA	NA	chrfrag1f	92541	174934	scaffold14668	47	82440	+	chr1	16247425	16342601	scaffold14668	1762	81271	-	no	no
NA	NA	NA	NA	NA	NA	NA	chrfrag1f	0	92541	scaffold6019	0	92541	-	chr1	16344005	16356807	scaffold6019	5	12730	+	no	no
NA	NA	NA	NA	NA	NA	NA	chrfrag1h_5a	2111784	2338412	scaffold892	0	226628	-	chr1	16375041	16491979	scaffold892	116121	226628	+	no	no
NA	NA	NA	NA	NA	NA	NA	chrfrag1h_5a	2086510	2111684	scaffold68453	0	25174	-	chr1	16502910	16530300	scaffold68453	0	25174	+	no	no
NA	NA	NA	NA	NA	NA	NA	chrfrag1h_5a	1938683	2086410	scaffold10602	0	147727	+	chr1	16539253	16723565	scaffold10602	0	133280	-	no	no
NA	NA	NA	NA	NA	NA	NA	chrfrag1h_5a	1760319	1938583	scaffold1162	0	178264	-	chr1	16727797	16954645	scaffold1162	0	178051	+	no	no
chrfrag1	79907046	80166646	scaffold5371	0	259600	+	chrfrag1i	0	25549	scaffold5371	234051	259600	+	chr1	16886105	17226354	scaffold5371	0	257509	-	no	no
chrfrag1	79907046	80166646	scaffold5371	0	259600	+	chrfrag1h_5a	1526168	1760219	scaffold5371	0	234051	+	chr1	16886105	17226354	scaffold5371	0	257509	-	no	no
NA	NA	NA	NA	NA	NA	NA	chrfrag1h_5a	1511623	1526068	scaffold73681	0	14445	+	chr1	17234057	17248887	scaffold73681	107	14445	-	no	no
NA	NA	NA	NA	NA	NA	NA	chrfrag1h_5a	1472088	1511523	scaffold18452	0	39435	+	chr1	17252722	17298559	scaffold18452	2034	39435	-	no	no
NA	NA	NA	NA	NA	NA	NA	chrfrag1h_5a	1436468	1471988	scaffold14339	0	35520	+	chr1	17304934	17339434	scaffold14339	7729	35520	-	no	no
[truncated: 20,068 more rows]

## Sheet: R150K.R10K.SheepChain10KSort
R150K chrfrag	start	end	scaffold aligned to R150K	start	end	strand	R10K chrfrag	start	end	scaffold aligned to R10K	start	end	strand	sheep chromosome	start	end	scaffold aligned to the sheep chromosome location	start	end	strand	does this scaffold contain CrERVs?	does this scaffold contain genes?
[truncated: 20,371 more rows]
